# Supplementary material for: ULK1 and ULK2 are less redundant than previously thought: computational analysis uncovers distinct regulation and functions of these autophagy induction proteins
Source: Sci Rep. 2020 Jul 2;10:10940. doi: 10.1038/s41598-020-67780-2 (PMC7331686; doi:10.1038/s41598-020-67780-2)
Supplement: Supplementary file 2 — Supplementary Table S1 [file 41598_2020_67780_MOESM2_ESM.xlsx]

## Sheet: DE genes - GSE6731 and GSE53306
ID	Gene symbol	Gene name	med (logFC)	abs (med (logFC))	max (adjPval)	med(FC)	GEO ID
35870_at	AASS	aminoadipate-semialdehyde synthase	0.94	0.94	0.03	1.92	GSE6731
35717_at	ABCA8	ATP binding cassette subfamily A member 8	-0.94	0.94	0.08	0.52	GSE6731
1682_s_at	ABCB1	ATP binding cassette subfamily B member 1	-1.2	1.2	0	0.44	GSE6731
35458_r_at	ABCB10	ATP binding cassette subfamily B member 10	-0.7	0.7	0.03	0.61	GSE6731
1931_at;34955_at	ABCC4	ATP binding cassette subfamily C member 4	-0.71	0.71	0.03	0.61	GSE6731
39355_at	ABCE1	ATP binding cassette subfamily E member 1	-0.63	0.63	0.07	0.65	GSE6731
38924_s_at	ABI1	abl interactor 1	-0.92	0.92	0.01	0.53	GSE6731
34469_at	ABO	ABO blood group (transferase A, alpha 1-3-N-acetylgalactosaminyltransferase; transferase B, alpha 1-3-galactosyltransferase)	-0.66	0.66	0	0.63	GSE6731
41333_at	ACAP2	ArfGAP with coiled-coil, ankyrin repeat and PH domains 2	-1	1	0.02	0.5	GSE6731
36827_at	ACBD3	acyl-CoA binding domain containing 3	-0.68	0.68	0.01	0.62	GSE6731
40082_at	ACSL1	acyl-CoA synthetase long-chain family member 1	-0.76	0.76	0.08	0.59	GSE6731
33880_at;33881_at	ACSL3	acyl-CoA synthetase long-chain family member 3	-1.03	1.03	0.01	0.49	GSE6731
38099_r_at	ACSL4	acyl-CoA synthetase long-chain family member 4	-1.32	1.32	0.02	0.4	GSE6731
31834_r_at	ACSL6	acyl-CoA synthetase long-chain family member 6	1.09	1.09	0.04	2.13	GSE6731
34050_at	ACSM1	acyl-CoA synthetase medium-chain family member 1	0.82	0.82	0	1.77	GSE6731
37800_r_at	ACSM2A	acyl-CoA synthetase medium-chain family member 2A	-1.14	1.14	0.01	0.45	GSE6731
31737_at	ACTA1	actin, alpha 1, skeletal muscle	0.87	0.87	0	1.83	GSE6731
AFFX-HSAC07/X00351_3_st	ACTB	actin beta	0.92	0.92	0	1.89	GSE6731
41278_at	ACTL6A	actin like 6A	-0.88	0.88	0.01	0.54	GSE6731
35734_at;35733_at	ACTR2	ARP2 actin related protein 2 homolog	-1.09	1.09	0.02	0.47	GSE6731
38770_at	ADAM12	ADAM metallopeptidase domain 12	0.64	0.64	0.03	1.56	GSE6731
1227_g_at	ADAM17	ADAM metallopeptidase domain 17	-0.6	0.6	0.02	0.66	GSE6731
32298_at	ADAM2	ADAM metallopeptidase domain 2	1.78	1.78	0.01	3.44	GSE6731
37788_at	ADAM23	ADAM metallopeptidase domain 23	-1.15	1.15	0	0.45	GSE6731
37091_g_at	ADAM3A	ADAM metallopeptidase domain 3A (pseudogene)	1.07	1.07	0.01	2.1	GSE6731
34761_r_at	ADAM9	ADAM metallopeptidase domain 9	-0.63	0.63	0.03	0.65	GSE6731
38856_at	ADAMTSL3	ADAMTS like 3	-0.77	0.77	0	0.59	GSE6731
40585_at	ADCY7	adenylate cyclase 7	-1.09	1.09	0.01	0.47	GSE6731
33103_s_at;33102_at	ADD3	adducin 3	-1.74	1.74	0.01	0.3	GSE6731
40664_at	ADGRB3	adhesion G protein-coupled receptor B3	-0.66	0.66	0.01	0.63	GSE6731
32964_at	ADGRE1	adhesion G protein-coupled receptor E1	-0.64	0.64	0.01	0.64	GSE6731
34638_r_at	ADH1A	alcohol dehydrogenase 1A (class I), alpha polypeptide	0.99	0.99	0.08	1.99	GSE6731
36247_f_at	ADH1C	alcohol dehydrogenase 1C (class I), gamma polypeptide	0.85	0.85	0.03	1.8	GSE6731
32527_at	ADIRF	adipogenesis regulatory factor	0.94	0.94	0.01	1.92	GSE6731
39037_at;1883_s_at	AFF1	AF4/FMR2 family member 1	-0.66	0.66	0.03	0.63	GSE6731
40009_at;40011_s_at	AFF2	AF4/FMR2 family member 2	-0.82	0.82	0	0.57	GSE6731
34181_at	AGA	aspartylglucosaminidase	-0.84	0.84	0	0.56	GSE6731
34676_at	AGAP1	ArfGAP with GTPase domain, ankyrin repeat and PH domain 1	-0.78	0.78	0.01	0.58	GSE6731
31664_at	AGFG2	ArfGAP with FG repeats 2	0.85	0.85	0	1.8	GSE6731
35066_g_at;35067_at;35065_at	AGGF1	angiogenic factor with G-patch and FHA domains 1	-0.85	0.85	0.07	0.55	GSE6731
38252_s_at;38253_at	AGL	amylo-alpha-1, 6-glucosidase, 4-alpha-glucanotransferase	-0.71	0.71	0.07	0.61	GSE6731
38505_at	AGO2	cancer susceptibility candidate 7 (non-protein coding)///argonaute 2, RISC catalytic component	-0.74	0.74	0.02	0.6	GSE6731
39225_at	AGPS	alkylglycerone phosphate synthase	-0.75	0.75	0.02	0.6	GSE6731
38827_at	AGR2	anterior gradient 2, protein disulphide isomerase family member	-0.87	0.87	0.05	0.55	GSE6731
34728_g_at;34727_at;34792_at	AHCYL1	adenosylhomocysteinase like 1	-0.84	0.84	0.05	0.56	GSE6731
40516_at	AHR	aryl hydrocarbon receptor	-0.81	0.81	0.02	0.57	GSE6731
41219_at	AHSA2	AHA1, activator of heat shock 90kDa protein ATPase homolog 2 (yeast)	-0.71	0.71	0.07	0.61	GSE6731
34439_at	AIM2	absent in melanoma 2	-0.85	0.85	0	0.55	GSE6731
41250_at	AIMP2	aminoacyl tRNA synthetase complex interacting multifunctional protein 2	0.65	0.65	0.01	1.57	GSE6731
36586_at	AIP	aryl hydrocarbon receptor interacting protein	0.64	0.64	0.01	1.56	GSE6731
32331_at	AK4	adenylate kinase 4, mitochondrial-like///adenylate kinase 4	-1.18	1.18	0.01	0.44	GSE6731
34657_at	AKAP11	A-kinase anchoring protein 11	-0.73	0.73	0.01	0.6	GSE6731
35985_at	AKAP2	PALM2-AKAP2 readthrough///A-kinase anchoring protein 2	-0.94	0.94	0.01	0.52	GSE6731
37674_at	ALAS1	5'-aminolevulinate synthase 1	0.79	0.79	0	1.73	GSE6731
38642_at	ALCAM	activated leukocyte cell adhesion molecule	-0.61	0.61	0.02	0.65	GSE6731
36132_at	ALDH7A1	aldehyde dehydrogenase 7 family member A1	0.76	0.76	0	1.69	GSE6731
38490_r_at	ALG13	ALG13, UDP-N-acetylglucosaminyltransferase subunit	-0.71	0.71	0.01	0.61	GSE6731
40005_at	ALKBH1	alkB homolog 1, histone H2A dioxygenase	-0.74	0.74	0.02	0.6	GSE6731
262_at;263_g_at	AMD1	adenosylmethionine decarboxylase 1	-0.79	0.79	0.09	0.58	GSE6731
38842_at	AMOTL2	angiomotin like 2	-0.74	0.74	0.07	0.6	GSE6731
38463_s_at	AMPD3	adenosine monophosphate deaminase 3	0.65	0.65	0.09	1.57	GSE6731
40727_at	ANAPC10	anaphase promoting complex subunit 10	-0.78	0.78	0.02	0.58	GSE6731
1929_at	ANGPT1	angiopoietin 1	-0.67	0.67	0.01	0.63	GSE6731
36967_g_at	ANK3	ankyrin 3, node of Ranvier (ankyrin G)	-0.71	0.71	0	0.61	GSE6731
39519_at	ANKLE2	ankyrin repeat and LEM domain containing 2	-0.98	0.98	0.02	0.51	GSE6731
35116_at;35208_at	ANKRD12	ankyrin repeat domain 12	-1.43	1.43	0.02	0.37	GSE6731
36020_at	ANKRD36	ankyrin repeat domain 36C///ankyrin repeat domain 36///ankyrin repeat domain 36B	-1.49	1.49	0.01	0.36	GSE6731
36020_at	ANKRD36B	ankyrin repeat domain 36C///ankyrin repeat domain 36///ankyrin repeat domain 36B	-1.49	1.49	0.01	0.36	GSE6731
36020_at	ANKRD36C	ankyrin repeat domain 36C///ankyrin repeat domain 36///ankyrin repeat domain 36B	-1.49	1.49	0.01	0.36	GSE6731
41604_at	ANKRD46	ankyrin repeat domain 46	-0.8	0.8	0	0.57	GSE6731
33158_at	ANOS1	anosmin 1	-0.7	0.7	0	0.62	GSE6731
39385_at	ANPEP	alanyl aminopeptidase, membrane	1.92	1.92	0	3.78	GSE6731
757_at	ANXA2	annexin A2	-0.98	0.98	0.08	0.51	GSE6731
31792_at	ANXA3	annexin A3	-1.55	1.55	0	0.34	GSE6731
37747_at	ANXA5	annexin A5	-1.05	1.05	0.03	0.48	GSE6731
37670_at	ANXA7	annexin A7	-0.99	0.99	0	0.5	GSE6731
36498_at	AP1S1	adaptor related protein complex 1 sigma 1 subunit	-0.61	0.61	0.02	0.65	GSE6731
41549_s_at	AP1S2	adaptor related protein complex 1 sigma 2 subunit	-0.59	0.59	0.01	0.66	GSE6731
36161_at	AP2B1	adaptor related protein complex 2 beta 1 subunit	-0.62	0.62	0.01	0.65	GSE6731
39347_at	AP2S1	adaptor related protein complex 2 sigma 1 subunit	0.69	0.69	0	1.61	GSE6731
36173_r_at	AP3D1	adaptor related protein complex 3 delta 1 subunit	0.91	0.91	0	1.87	GSE6731
38074_at	AP3S1	adaptor related protein complex 3 sigma 1 subunit	-0.69	0.69	0.02	0.62	GSE6731
37227_at	APAF1	apoptotic peptidase activating factor 1	-0.97	0.97	0	0.51	GSE6731
40148_at	APBB2	amyloid beta precursor protein binding family B member 2	-0.75	0.75	0.01	0.6	GSE6731
33419_at	API5	apoptosis inhibitor 5	-0.74	0.74	0.01	0.6	GSE6731
608_at	APOE	apolipoprotein E	1.02	1.02	0.03	2.02	GSE6731
39393_r_at	APOH	apolipoprotein H	-1.35	1.35	0	0.39	GSE6731
37925_r_at	APOM	apolipoprotein M	0.77	0.77	0	1.7	GSE6731
38470_i_at;38471_r_at	APPBP2	amyloid beta precursor protein binding protein 2	-0.84	0.84	0.04	0.56	GSE6731
36307_at	ARC	activity regulated cytoskeleton associated protein	0.64	0.64	0.01	1.55	GSE6731
36585_at	ARF4	ADP ribosylation factor 4	-1.31	1.31	0	0.4	GSE6731
33152_at	ARF6	ADP ribosylation factor 6	-1.14	1.14	0	0.45	GSE6731
39905_i_at	ARFGAP3	ADP ribosylation factor GTPase activating protein 3	-1.7	1.7	0.01	0.31	GSE6731
35507_at	ARFIP1	ADP ribosylation factor interacting protein 1	-1.27	1.27	0	0.41	GSE6731
39923_at	ARHGAP12	Rho GTPase activating protein 12	-0.82	0.82	0.02	0.57	GSE6731
39927_at;2029_at	ARHGAP5	Rho GTPase activating protein 5	-1.44	1.44	0.07	0.37	GSE6731
36025_at	ARHGEF17	Rho guanine nucleotide exchange factor 17	1.28	1.28	0	2.43	GSE6731
35504_at	ARID1A	AT-rich interaction domain 1A	0.63	0.63	0.01	1.55	GSE6731
40491_at	ARID4B	AT-rich interaction domain 4B	-0.59	0.59	0.01	0.67	GSE6731
37296_at	ARL1	ADP ribosylation factor like GTPase 1	-0.92	0.92	0.02	0.53	GSE6731
40134_at	ARMC2-AS1	ARMC2 antisense RNA 1///ATP synthase, H+ transporting, mitochondrial Fo complex subunit F2	0.67	0.67	0.01	1.59	GSE6731
41580_at	ARMCX4	armadillo repeat containing, X-linked 4	0.68	0.68	0.01	1.6	GSE6731
35352_at	ARNT2	aryl hydrocarbon receptor nuclear translocator 2	-0.73	0.73	0.03	0.6	GSE6731
36872_at	ARPP19	cAMP regulated phosphoprotein 19	-1.07	1.07	0.01	0.48	GSE6731
39410_at	ASAP2	ArfGAP with SH3 domain, ankyrin repeat and PH domain 2	-1.17	1.17	0.02	0.44	GSE6731
32995_at	ASB4	ankyrin repeat and SOCS box containing 4	0.82	0.82	0.01	1.77	GSE6731
36045_at	ASCC3	activating signal cointegrator 1 complex subunit 3	-0.92	0.92	0.01	0.53	GSE6731
39806_at	ASF1A	anti-silencing function 1A histone chaperone	-0.78	0.78	0.01	0.58	GSE6731
33522_at	ASIP	agouti signaling protein	-0.71	0.71	0	0.61	GSE6731
36528_at	ASL	argininosuccinate lyase	0.9	0.9	0.03	1.87	GSE6731
36824_at	ASTN1	astrotactin 1	-0.74	0.74	0.01	0.6	GSE6731
35998_at	ASXL3	additional sex combs like 3, transcriptional regulator	-0.73	0.73	0.01	0.6	GSE6731
1994_at;37575_at;38902_r_at	ATF2	activating transcription factor 2	-0.82	0.82	0.1	0.57	GSE6731
32720_at;32721_at	ATG12	autophagy related 12	-1.6	1.6	0.01	0.33	GSE6731
39013_at	ATG5	autophagy related 5	-0.63	0.63	0.01	0.64	GSE6731
41776_at	ATOX1	antioxidant 1 copper chaperone	0.59	0.59	0.01	1.5	GSE6731
34857_at	ATP13A3	ATPase 13A3	-0.65	0.65	0	0.64	GSE6731
34377_at	ATP1A2	ATPase Na+/K+ transporting subunit alpha 2	0.67	0.67	0.03	1.59	GSE6731
39791_at	ATP2A2	ATPase sarcoplasmic/endoplasmic reticulum Ca2+ transporting 2	-0.77	0.77	0.01	0.58	GSE6731
37661_at;34188_at	ATP2B1	ATPase plasma membrane Ca2+ transporting 1	-0.93	0.93	0.05	0.53	GSE6731
41089_at	ATP2B4	ATPase plasma membrane Ca2+ transporting 4	-0.7	0.7	0.01	0.62	GSE6731
38684_at	ATP2C1	ATPase secretory pathway Ca2+ transporting 1	-0.61	0.61	0.01	0.65	GSE6731
37992_s_at	ATP5D	ATP synthase, H+ transporting, mitochondrial F1 complex, delta subunit	0.86	0.86	0	1.82	GSE6731
37948_at	ATP6V1C1	ATPase H+ transporting V1 subunit C1	-0.89	0.89	0.01	0.54	GSE6731
38814_at	ATP6V1G1	ATPase H+ transporting V1 subunit G1	-1.53	1.53	0	0.35	GSE6731
33742_f_at	ATP6V1H	ATPase H+ transporting V1 subunit H	1.83	1.83	0	3.54	GSE6731
34973_at	ATP8A1	ATPase phospholipid transporting 8A1	-0.99	0.99	0.06	0.5	GSE6731
39147_g_at;818_s_at	ATRX	ATRX, chromatin remodeler	-0.69	0.69	0	0.62	GSE6731
32762_i_at	AURKAPS1	RAB3 GTPase activating non-catalytic protein subunit 2///aurora kinase A pseudogene 1	-0.6	0.6	0	0.66	GSE6731
35648_at	AUTS2	autism susceptibility candidate 2	-1.29	1.29	0.01	0.41	GSE6731
33368_at;1959_at	AZIN1	antizyme inhibitor 1	-0.78	0.78	0.02	0.58	GSE6731
36366_at	B4GALT6	beta-1,4-galactosyltransferase 6	-0.73	0.73	0.01	0.6	GSE6731
31895_at	BACH1	GRIK1 antisense RNA 2///BTB domain and CNC homolog 1	-0.72	0.72	0.02	0.61	GSE6731
1037_at	BAGE	B melanoma antigen	-0.92	0.92	0	0.53	GSE6731
1998_i_at	BAX	BCL2 associated X, apoptosis regulator	0.92	0.92	0.02	1.89	GSE6731
37971_at	BAZ1A	bromodomain adjacent to zinc finger domain 1A	-0.91	0.91	0.04	0.53	GSE6731
39509_at	BBIP1	BBSome interacting protein 1	-0.82	0.82	0.01	0.57	GSE6731
37547_at	BBS9	Bardet-Biedl syndrome 9	-0.78	0.78	0.01	0.58	GSE6731
31867_at	BBX	BBX, HMG-box containing	-1.78	1.78	0	0.29	GSE6731
38554_at;38553_r_at;38552_f_at	BCAP29	B-cell receptor-associated protein 29	-0.81	0.81	0.01	0.57	GSE6731
37821_at	BCAS1	breast carcinoma amplified sequence 1	-0.98	0.98	0.01	0.51	GSE6731
34286_at	BCAS2	breast carcinoma amplified sequence 2	-0.67	0.67	0.08	0.63	GSE6731
38871_at	BCL10	B-cell CLL/lymphoma 10	-1.31	1.31	0.01	0.4	GSE6731
1910_s_at	BCL2	BCL2, apoptosis regulator	-0.59	0.59	0.05	0.66	GSE6731
979_g_at	BCL6	B-cell CLL/lymphoma 6	1	1	0.03	2.01	GSE6731
33434_at;33435_r_at	BET1	Bet1 golgi vesicular membrane trafficking protein	-0.81	0.81	0.03	0.57	GSE6731
40790_at	BHLHE40	basic helix-loop-helix family member e40	-0.62	0.62	0.05	0.65	GSE6731
39506_at	BICC1	BicC family RNA binding protein 1	-0.6	0.6	0.09	0.66	GSE6731
32127_at	BICD1	BICD cargo adaptor 1	-0.82	0.82	0	0.57	GSE6731
37002_at	BLVRB	biliverdin reductase B	0.76	0.76	0	1.69	GSE6731
32088_at	BLZF1	basic leucine zipper nuclear factor 1	-1.36	1.36	0.06	0.39	GSE6731
1728_at;41562_at	BMI1	COMMD3-BMI1 readthrough///BMI1 proto-oncogene, polycomb ring finger	-0.85	0.85	0.01	0.55	GSE6731
40367_at;1113_at	BMP2	bone morphogenetic protein 2	-0.76	0.76	0.04	0.59	GSE6731
37170_at	BMP2K	BMP2 inducible kinase	-2.57	2.57	0	0.17	GSE6731
35108_at	BMS1P21	BMS1, ribosome biogenesis factor pseudogene 21///mannose binding lectin 1, pseudogene	1.01	1.01	0	2.01	GSE6731
38010_at	BNIP3	BCL2 interacting protein 3	-0.62	0.62	0.05	0.65	GSE6731
39436_at	BNIP3L	BCL2 interacting protein 3 like	-1.23	1.23	0	0.43	GSE6731
32638_s_at;32636_f_at;41733_at;32637_r_at	BOLA2	putative uncharacterized SMG1-like protein///bolA family member 2///SMG1, nonsense mediated mRNA decay associated PI3K related kinase;SMG1P5, nonsense mediated mRNA decay associated PI3K related kinase pseudogene 5///bolA family member 2///SMG1P2, nonsense mediated mRNA decay associated PI3K related kinase pseudogene 2	-1.27	1.27	0.01	0.41	GSE6731
41091_at	BPTF	bromodomain PHD finger transcription factor	-1.09	1.09	0.01	0.47	GSE6731
1503_at	BRCA2	BRCA2, DNA repair associated	-1.08	1.08	0	0.47	GSE6731
39895_r_at;39894_f_at	BRD1	bromodomain containing 1	0.82	0.82	0.04	1.77	GSE6731
36209_at;36210_g_at	BRD2	bromodomain containing 2	-0.91	0.91	0	0.53	GSE6731
35487_at	BRDT	bromodomain testis associated	0.84	0.84	0.01	1.8	GSE6731
33361_at	BSCL2	HNRNPUL2-BSCL2 readthrough (NMD candidate)///BSCL2, seipin lipid droplet biogenesis associated	0.6	0.6	0	1.51	GSE6731
32675_at	BST1	bone marrow stromal cell antigen 1	-0.64	0.64	0.01	0.64	GSE6731
32568_at;37218_at	BTG3	BTG anti-proliferation factor 3	-1.19	1.19	0.04	0.44	GSE6731
32630_f_at	BTN3A1	butyrophilin subfamily 3 member A1	0.97	0.97	0.01	1.96	GSE6731
41081_at	BUB1	BUB1 mitotic checkpoint serine/threonine kinase	-0.63	0.63	0.03	0.65	GSE6731
41547_at	BUB3	BUB3, mitotic checkpoint protein	-0.63	0.63	0.03	0.64	GSE6731
39203_at	C14orf132	chromosome 14 open reading frame 132	0.63	0.63	0.02	1.55	GSE6731
35197_at	C14orf79	chromosome 14 open reading frame 79	0.59	0.59	0.02	1.51	GSE6731
36291_at	C18orf25	chromosome 18 open reading frame 25	-0.71	0.71	0	0.61	GSE6731
39919_at	C1QL1	complement C1q like 1	0.62	0.62	0	1.53	GSE6731
40228_at	C21orf2	chromosome 21 open reading frame 2	0.6	0.6	0.01	1.51	GSE6731
32068_at	C3AR1	complement component 3a receptor 1	0.9	0.9	0.06	1.86	GSE6731
37816_at	C5	complement component 5	-0.64	0.64	0.02	0.64	GSE6731
38141_at	C5orf22	chromosome 5 open reading frame 22	-0.59	0.59	0.07	0.66	GSE6731
33466_at	C5orf30	chromosome 5 open reading frame 30	-0.7	0.7	0	0.62	GSE6731
40613_at	C6orf62	chromosome 6 open reading frame 62	-1.1	1.1	0.03	0.47	GSE6731
39241_at	CA1	carbonic anhydrase 1	-0.68	0.68	0	0.62	GSE6731
34500_at	CABP1	calcium binding protein 1	-0.61	0.61	0.01	0.66	GSE6731
35829_at	CADM1	cell adhesion molecule 1	-0.78	0.78	0.03	0.58	GSE6731
36746_s_at	CALCR	calcitonin receptor	0.99	0.99	0	1.99	GSE6731
41739_s_at	CALD1	caldesmon 1	-1.57	1.57	0	0.34	GSE6731
41144_g_at;911_s_at	CALM1	calmodulin 3///calmodulin 2///calmodulin 1	-1.07	1.07	0.01	0.48	GSE6731
41144_g_at;911_s_at	CALM2	calmodulin 3///calmodulin 2///calmodulin 1	-1.07	1.07	0.01	0.48	GSE6731
41144_g_at;911_s_at	CALM3	calmodulin 3///calmodulin 2///calmodulin 1	-1.07	1.07	0.01	0.48	GSE6731
32543_at	CALR	calreticulin	0.81	0.81	0.01	1.76	GSE6731
33404_at;33405_at	CAP2	CAP, adenylate cyclase-associated protein, 2 (yeast)	-0.73	0.73	0.06	0.6	GSE6731
32477_at	CAPN9	calpain 9	-0.75	0.75	0	0.6	GSE6731
39471_at	CAPRIN1	cell cycle associated protein 1	-0.98	0.98	0.01	0.51	GSE6731
35457_at	CARTPT	CART prepropeptide	-0.59	0.59	0	0.66	GSE6731
38505_at	CASC7	cancer susceptibility candidate 7 (non-protein coding)///argonaute 2, RISC catalytic component	-0.74	0.74	0.02	0.6	GSE6731
31854_at;36414_s_at	CASK	calcium/calmodulin dependent serine protein kinase	-0.89	0.89	0	0.54	GSE6731
36143_at	CASP3	caspase 3	-0.87	0.87	0.01	0.55	GSE6731
31491_s_at	CASP8	caspase 8	0.61	0.61	0.07	1.53	GSE6731
36119_at	CAV1	caveolin 1	0.73	0.73	0.04	1.66	GSE6731
339_at	CAV2	caveolin 2	-0.73	0.73	0.05	0.6	GSE6731
41175_at	CBFB	core-binding factor beta subunit	-0.61	0.61	0.02	0.66	GSE6731
35632_at;514_at	CBLB	Cbl proto-oncogene B	-0.71	0.71	0	0.61	GSE6731
38085_at	CBX3	chromobox 3	-0.93	0.93	0.02	0.53	GSE6731
31731_at	CBX4	chromobox 4	0.62	0.62	0.07	1.53	GSE6731
39587_at	CCDC22	coiled-coil domain containing 22	0.74	0.74	0	1.67	GSE6731
37162_at	CCDC6	coiled-coil domain containing 6	-0.85	0.85	0	0.55	GSE6731
34183_at	CCDC69	coiled-coil domain containing 69	-0.89	0.89	0	0.54	GSE6731
41850_s_at	CCDC85B	coiled-coil domain containing 85B	-0.6	0.6	0.01	0.66	GSE6731
36067_at	CCL19	C-C motif chemokine ligand 19	0.7	0.7	0.02	1.62	GSE6731
2017_s_at	CCND1	cyclin D1	-0.84	0.84	0.02	0.56	GSE6731
2021_s_at	CCNE1	cyclin E1	-0.88	0.88	0.01	0.54	GSE6731
1920_s_at	CCNG1	cyclin G1	-1.22	1.22	0.01	0.43	GSE6731
1913_at;37723_at	CCNG2	cyclin G2	-0.89	0.89	0.01	0.54	GSE6731
36391_at	CCNT1	cyclin T1	-0.75	0.75	0	0.6	GSE6731
32054_at;32055_g_at	CCNT2	cyclin T2	-0.68	0.68	0.1	0.63	GSE6731
37438_at	CCP110	centriolar coiled-coil protein 110	-0.79	0.79	0.01	0.58	GSE6731
33811_at	CCPG1	DYX1C1-CCPG1 readthrough (NMD candidate)///cell cycle progression 1	-0.62	0.62	0	0.65	GSE6731
458_at	CCR6	C-C motif chemokine receptor 6	1.35	1.35	0.01	2.56	GSE6731
34819_at	CD164	CD164 molecule	-0.68	0.68	0.01	0.62	GSE6731
38578_at	CD27	CD27 molecule	0.94	0.94	0.05	1.92	GSE6731
34699_at	CD2AP	CD2 associated protein	-0.75	0.75	0.04	0.59	GSE6731
38160_at	CD302	LY75-CD302 readthrough///CD302 molecule///lymphocyte antigen 75	-0.67	0.67	0.08	0.63	GSE6731
856_at;35517_at	CD4	CD4 molecule	-0.65	0.65	0.02	0.64	GSE6731
2036_s_at;40493_at	CD44	CD44 molecule (Indian blood group)	-1.03	1.03	0.01	0.49	GSE6731
38441_s_at	CD46	CD46 molecule	-0.68	0.68	0.03	0.62	GSE6731
37177_at	CD58	CD58 molecule	-1.14	1.14	0	0.45	GSE6731
34961_at	CD96	CD96 molecule	-0.75	0.75	0	0.6	GSE6731
41138_at	CD99	CD99 molecule	0.71	0.71	0.03	1.64	GSE6731
1117_at	CDA	cytidine deaminase	-0.66	0.66	0.02	0.63	GSE6731
40920_at	CDC14B	cell division cycle 14B	-0.87	0.87	0	0.55	GSE6731
40591_at	CDC27	cell division cycle 27	-0.73	0.73	0.02	0.6	GSE6731
39962_at	CDC42BPA	CDC42 binding protein kinase alpha	-0.8	0.8	0.01	0.57	GSE6731
33362_at	CDC42EP3	CDC42 effector protein 3	-0.89	0.89	0.02	0.54	GSE6731
32040_i_at;32041_r_at	CDC5L	cell division cycle 5 like	-1.02	1.02	0.01	0.49	GSE6731
36976_at;2087_s_at	CDH11	cadherin 11	-1.04	1.04	0.08	0.49	GSE6731
483_g_at	CDH13	cadherin 13	-1	1	0.01	0.5	GSE6731
2054_g_at	CDH2	cadherin 2	-0.95	0.95	0.03	0.52	GSE6731
37784_at	CDH6	cadherin 6	0.69	0.69	0	1.61	GSE6731
37290_at	CDH8	cadherin 8	-0.7	0.7	0.05	0.62	GSE6731
40915_r_at	CDK1	cyclin dependent kinase 1	-1.18	1.18	0.04	0.44	GSE6731
41821_at;41820_s_at;1793_at;40270_at	CDK13	cyclin dependent kinase 13	-0.7	0.7	0.04	0.62	GSE6731
36502_at	CDK14	cyclin dependent kinase 14	-0.79	0.79	0.04	0.58	GSE6731
41535_at	CDK2AP1	cyclin dependent kinase 2 associated protein 1	-0.88	0.88	0.01	0.55	GSE6731
33847_s_at	CDKN1B	cyclin dependent kinase inhibitor 1B	-1.11	1.11	0.02	0.46	GSE6731
36190_at	CDR2	cerebellar degeneration-related protein 2///cerebellar degeneration related protein 2	-0.96	0.96	0	0.52	GSE6731
40217_s_at;40218_at	CDS1	CDP-diacylglycerol synthase 1	-1.24	1.24	0.01	0.42	GSE6731
40618_at	CDV3	CDV3 homolog	-1.26	1.26	0.04	0.42	GSE6731
988_at	CEACAM1	carcinoembryonic antigen related cell adhesion molecule 1	0.64	0.64	0.03	1.56	GSE6731
36105_at	CEACAM6	carcinoembryonic antigen related cell adhesion molecule 6	-0.6	0.6	0.06	0.66	GSE6731
34683_at	CELF1	CUGBP, Elav-like family member 1	-1.06	1.06	0	0.48	GSE6731
37173_at	CENPE	centromere protein E	-0.72	0.72	0	0.61	GSE6731
38919_at	CEP162	centrosomal protein 162	-0.59	0.59	0.02	0.66	GSE6731
38595_r_at	CEP170B	centrosomal protein 170B	1.08	1.08	0	2.12	GSE6731
33805_at	CEP350	centrosomal protein 350	-1.42	1.42	0	0.37	GSE6731
40191_s_at;32604_s_at;40190_at	CEP68	centrosomal protein 68	-0.6	0.6	0.1	0.66	GSE6731
37203_at	CES1	uncharacterized LOC100653086///liver carboxylesterase 1-like///carboxylesterase 1 pseudogene 1///carboxylesterase 1	0.62	0.62	0.01	1.54	GSE6731
37203_at	CES1P1	uncharacterized LOC100653086///liver carboxylesterase 1-like///carboxylesterase 1 pseudogene 1///carboxylesterase 1	0.62	0.62	0.01	1.54	GSE6731
32250_at;32249_at	CFH	complement factor H;complement factor H related 1///complement factor H	-0.61	0.61	0.04	0.66	GSE6731
36341_s_at;32249_at	CFHR1	complement factor H related 2///complement factor H related 1;complement factor H related 1///complement factor H	0.68	0.68	0.04	1.6	GSE6731
36341_s_at	CFHR2	complement factor H related 2///complement factor H related 1	2.14	2.14	0	4.41	GSE6731
1868_g_at	CFLAR	CASP8 and FADD like apoptosis regulator	-0.66	0.66	0.02	0.63	GSE6731
450_g_at;449_at;36514_at	CGRRF1	cell growth regulator with ring finger domain 1	-0.81	0.81	0.07	0.57	GSE6731
39231_at	CHD1	chromodomain helicase DNA binding protein 1	-1.6	1.6	0	0.33	GSE6731
41381_at	CHD9	chromodomain helicase DNA binding protein 9	-0.89	0.89	0.03	0.54	GSE6731
39034_at	CHMP2B	charged multivesicular body protein 2B	-0.81	0.81	0.03	0.57	GSE6731
39566_at	CHRFAM7A	uncharacterized LOC101930361///CHRNA7-FAM7A fusion protein///CHRNA7 (exons 5-10) and FAM7A (exons A-E) fusion///cholinergic receptor nicotinic alpha 7 subunit	-0.87	0.87	0.02	0.55	GSE6731
36759_at	CHRM3	cholinergic receptor muscarinic 3	-0.96	0.96	0	0.52	GSE6731
39566_at	CHRNA7	uncharacterized LOC101930361///CHRNA7-FAM7A fusion protein///CHRNA7 (exons 5-10) and FAM7A (exons A-E) fusion///cholinergic receptor nicotinic alpha 7 subunit	-0.87	0.87	0.02	0.55	GSE6731
38711_at	CLASP2	cytoplasmic linker associated protein 2	-1.31	1.31	0	0.4	GSE6731
40880_r_at	CLCN3	chloride voltage-gated channel 3	-1.5	1.5	0.01	0.35	GSE6731
33611_g_at;33610_at	CLDN8	claudin 8	-2.84	2.84	0	0.14	GSE6731
35520_at	CLDN9	claudin 9	-0.65	0.65	0	0.64	GSE6731
33891_at	CLIC4	chloride intracellular channel 4	-0.91	0.91	0.01	0.53	GSE6731
34194_at	CLIC5	chloride intracellular channel 5	-1.39	1.39	0.04	0.38	GSE6731
40128_at	CLINT1	clathrin interactor 1	-0.71	0.71	0.02	0.61	GSE6731
32833_at;292_s_at	CLK1	CDC like kinase 1	-0.63	0.63	0.05	0.65	GSE6731
34324_at	CLN5	ceroid-lipofuscinosis, neuronal 5	-0.59	0.59	0.04	0.66	GSE6731
41159_at	CLTC	clathrin heavy chain	-0.84	0.84	0.02	0.56	GSE6731
39317_at	CMAHP	cytidine monophospho-N-acetylneuraminic acid hydroxylase, pseudogene	-1.28	1.28	0.07	0.41	GSE6731
34418_at	CNKSR2	connector enhancer of kinase suppressor of Ras 2	-0.61	0.61	0.01	0.65	GSE6731
32820_at	CNOT4	CCR4-NOT transcription complex subunit 4	-0.59	0.59	0.01	0.67	GSE6731
41360_at	CNOT8	CCR4-NOT transcription complex subunit 8	-0.94	0.94	0.05	0.52	GSE6731
33194_at	CNOT9	CCR4-NOT transcription complex subunit 9	-0.63	0.63	0.02	0.65	GSE6731
31809_at	CNTN1	contactin 1	0.64	0.64	0.04	1.55	GSE6731
35079_at	CNTN6	contactin 6	-0.65	0.65	0.01	0.64	GSE6731
37155_at	CNTNAP2	contactin associated protein-like 2	-0.63	0.63	0	0.65	GSE6731
39153_r_at	COIL	coilin	-0.7	0.7	0.02	0.61	GSE6731
38566_at	COL10A1	collagen type X alpha 1 chain	-0.59	0.59	0.03	0.67	GSE6731
38427_at	COL15A1	collagen type XV alpha 1 chain	-0.62	0.62	0.05	0.65	GSE6731
32305_at;32306_g_at	COL1A2	collagen type I alpha 2 chain	-0.96	0.96	0.08	0.51	GSE6731
36659_at	COL4A2	collagen type IV alpha 2 chain	0.74	0.74	0	1.67	GSE6731
32667_at	COL4A5	collagen type IV alpha 5 chain	-0.85	0.85	0	0.56	GSE6731
39939_at	COL4A6	collagen type IV alpha 6 chain	-0.67	0.67	0.01	0.63	GSE6731
38420_at	COL5A2	collagen type V alpha 2 chain	-1.26	1.26	0	0.42	GSE6731
39550_at	COLGALT2	collagen beta(1-O)galactosyltransferase 2	-0.69	0.69	0	0.62	GSE6731
1728_at;41562_at	COMMD3-BMI1	COMMD3-BMI1 readthrough///BMI1 proto-oncogene, polycomb ring finger	-0.85	0.85	0.01	0.55	GSE6731
248_at;34323_at	COPS2	COP9 signalosome subunit 2	-0.99	0.99	0.09	0.5	GSE6731
39960_at	COQ2	coenzyme Q2, polyprenyltransferase	0.77	0.77	0.02	1.7	GSE6731
38976_at	CORO1A	coronin 1A	0.9	0.9	0	1.86	GSE6731
36317_at	CORO2A	coronin 2A	0.63	0.63	0.01	1.55	GSE6731
40343_at	COX20	COX20, cytochrome c oxidase assembly factor	-1.31	1.31	0	0.4	GSE6731
36749_at	CPA3	carboxypeptidase A3	-1.22	1.22	0.06	0.43	GSE6731
34876_at	CPD	carboxypeptidase D	-0.59	0.59	0.08	0.66	GSE6731
36606_at	CPE	carboxypeptidase E	-1.34	1.34	0.02	0.39	GSE6731
34931_at	CPEB3	cytoplasmic polyadenylation element binding protein 3	-0.96	0.96	0.02	0.51	GSE6731
36708_at	CPM	carboxypeptidase M	-0.89	0.89	0.01	0.54	GSE6731
37999_at	CPOX	coproporphyrinogen oxidase	-0.64	0.64	0.02	0.64	GSE6731
32765_f_at	CPQ	carboxypeptidase Q	0.64	0.64	0	1.56	GSE6731
35892_at;35893_s_at	CR1	complement component 3b/4b receptor 1 (Knops blood group)	0.92	0.92	0.04	1.89	GSE6731
37535_at;877_at	CREB1	cAMP responsive element binding protein 1	-1.31	1.31	0.02	0.4	GSE6731
39692_at	CREB3L2	cAMP responsive element binding protein 3 like 2	-0.69	0.69	0.01	0.62	GSE6731
33831_at	CREBBP	CREB binding protein	-0.69	0.69	0.01	0.62	GSE6731
39438_at	CREBL2	cAMP responsive element binding protein like 2	-1.09	1.09	0	0.47	GSE6731
40650_r_at	CRHR1	corticotropin releasing hormone receptor 1	0.77	0.77	0.04	1.71	GSE6731
33948_at;33949_at;33950_g_at	CRHR2	corticotropin releasing hormone receptor 2	0.62	0.62	0.01	1.54	GSE6731
40936_at	CRIM1	uncharacterized LOC101929500///cysteine rich transmembrane BMP regulator 1	-0.9	0.9	0.01	0.54	GSE6731
33232_at	CRIP1	cysteine rich protein 1	-0.63	0.63	0.08	0.65	GSE6731
38148_at	CRY1	cryptochrome circadian clock 1	-0.69	0.69	0.03	0.62	GSE6731
37902_at	CRYZ	crystallin zeta	-0.73	0.73	0.06	0.6	GSE6731
41314_at	CS	citrate synthase	0.62	0.62	0	1.53	GSE6731
1401_g_at	CSF2	colony stimulating factor 2	0.97	0.97	0	1.97	GSE6731
725_i_at;726_f_at	CSHL1	chorionic somatomammotropin hormone like 1	0.6	0.6	0.09	1.52	GSE6731
36235_at;40258_at	CSNK2A1	casein kinase 2 alpha 1	-0.59	0.59	0.06	0.67	GSE6731
39966_at	CSPG5	chondroitin sulfate proteoglycan 5	-0.91	0.91	0.01	0.53	GSE6731
41401_at	CSRP2	cysteine and glycine rich protein 2	1.17	1.17	0	2.25	GSE6731
31723_at	CST5	cystatin D	0.76	0.76	0.01	1.69	GSE6731
32723_at	CSTF1	cleavage stimulation factor subunit 1	-0.61	0.61	0.02	0.65	GSE6731
41248_at	CSTF2T	cleavage stimulation factor subunit 2, tau variant	-0.94	0.94	0.01	0.52	GSE6731
41615_at	CTAGE5	CTAGE family member 5, ER export factor	-0.65	0.65	0.04	0.64	GSE6731
41308_at	CTBP1	C-terminal binding protein 1	-0.86	0.86	0.09	0.55	GSE6731
40780_at	CTBP2	C-terminal binding protein 2	-0.68	0.68	0.02	0.63	GSE6731
36398_at	CTCF	CCCTC-binding factor	-0.7	0.7	0.1	0.62	GSE6731
36638_at	CTGF	connective tissue growth factor	-1.26	1.26	0.01	0.42	GSE6731
31841_at	CTNNA2	catenin alpha 2	1.01	1.01	0.03	2.01	GSE6731
38045_at	CTNND2	catenin delta 2	-0.78	0.78	0.04	0.58	GSE6731
40844_at	CTR9	CTR9 homolog, Paf1/RNA polymerase II complex component	-0.7	0.7	0.01	0.61	GSE6731
39062_at	CTSA	cathepsin A	0.71	0.71	0.01	1.64	GSE6731
206_at;271_s_at	CTSE	cathepsin E	-1.08	1.08	0.02	0.47	GSE6731
36915_at	CTSO	cathepsin O	-0.64	0.64	0	0.64	GSE6731
37702_at	CUL3	cullin 3	-0.97	0.97	0.01	0.51	GSE6731
40908_r_at	CUL4A	cullin 4A	-0.93	0.93	0.04	0.52	GSE6731
40141_at	CUL4B	cullin 4B	-0.78	0.78	0.01	0.58	GSE6731
41110_at	CUL5	cullin 5	-1.05	1.05	0.01	0.48	GSE6731
37534_at	CXADR	coxsackie virus and adenovirus receptor	-0.85	0.85	0.01	0.55	GSE6731
35061_at	CXCL11	C-X-C motif chemokine ligand 11	0.78	0.78	0.07	1.71	GSE6731
41104_at	CXCL13	C-X-C motif chemokine ligand 13	0.66	0.66	0.06	1.58	GSE6731
34567_at	CYLC2	cylicin 2	-0.67	0.67	0	0.63	GSE6731
660_at	CYP24A1	cytochrome P450 family 24 subfamily A member 1	-1.2	1.2	0	0.43	GSE6731
1552_i_at	CYP2A13	cytochrome P450 family 2 subfamily A member 13	-0.78	0.78	0.01	0.58	GSE6731
1371_s_at	CYP2B6	cytochrome P450 family 2 subfamily B member 7, pseudogene///cytochrome P450 family 2 subfamily B member 6	1.64	1.64	0	3.12	GSE6731
1371_s_at	CYP2B7P	cytochrome P450 family 2 subfamily B member 7, pseudogene///cytochrome P450 family 2 subfamily B member 6	1.64	1.64	0	3.12	GSE6731
500_at	CYP2J2	cytochrome P450 family 2 subfamily J member 2	-0.63	0.63	0.01	0.65	GSE6731
1756_f_at	CYP3A4	cytochrome P450 family 3 subfamily A member 4	-0.92	0.92	0.08	0.53	GSE6731
32705_at;1759_f_at	CYP3A7	CYP3A7-CYP3A51P readthrough///cytochrome P450 family 3 subfamily A member 7	-0.63	0.63	0.04	0.65	GSE6731
32705_at;1759_f_at	CYP3A7-CYP3A51P	CYP3A7-CYP3A51P readthrough///cytochrome P450 family 3 subfamily A member 7	-0.63	0.63	0.04	0.65	GSE6731
33753_at	DAAM1	dishevelled associated activator of morphogenesis 1	-0.88	0.88	0	0.54	GSE6731
41098_at	DAAM2	dishevelled associated activator of morphogenesis 2	0.65	0.65	0.02	1.57	GSE6731
40312_at	DACH1	dachshund family transcription factor 1	-0.88	0.88	0.03	0.54	GSE6731
35511_at	DAGLA	diacylglycerol lipase alpha	0.63	0.63	0.02	1.54	GSE6731
40342_at	DAZ1	deleted in azoospermia 4///deleted in azoospermia 2///deleted in azoospermia 3///deleted in azoospermia 1	0.68	0.68	0.03	1.6	GSE6731
40342_at	DAZ2	deleted in azoospermia 4///deleted in azoospermia 2///deleted in azoospermia 3///deleted in azoospermia 1	0.68	0.68	0.03	1.6	GSE6731
40342_at	DAZ3	deleted in azoospermia 4///deleted in azoospermia 2///deleted in azoospermia 3///deleted in azoospermia 1	0.68	0.68	0.03	1.6	GSE6731
40342_at	DAZ4	deleted in azoospermia 4///deleted in azoospermia 2///deleted in azoospermia 3///deleted in azoospermia 1	0.68	0.68	0.03	1.6	GSE6731
33971_f_at	DAZL	deleted in azoospermia like	-1.13	1.13	0.01	0.46	GSE6731
37981_at	DBN1	drebrin 1	-0.64	0.64	0	0.64	GSE6731
32935_at	DCAF4	DDB1 and CUL4 associated factor 4	1.36	1.36	0	2.57	GSE6731
886_at	DCK	deoxycytidine kinase	-0.66	0.66	0.03	0.63	GSE6731
34781_at	DCTN6	dynactin subunit 6	-0.61	0.61	0.04	0.65	GSE6731
41260_at	DDX17	DEAD-box helicase 17	-1.43	1.43	0.1	0.37	GSE6731
33650_at	DDX27	DEAD-box helicase 27	0.79	0.79	0.08	1.72	GSE6731
826_at	DDX3X	DEAD-box helicase 3, X-linked	-1.47	1.47	0	0.36	GSE6731
34622_at	DEFA6	defensin alpha 6	1.35	1.35	0.08	2.56	GSE6731
38992_at	DEK	DEK proto-oncogene	-0.66	0.66	0.05	0.63	GSE6731
39379_at	DESI2	desumoylating isopeptidase 2	-0.65	0.65	0.01	0.64	GSE6731
41872_at	DFNA5	DFNA5, deafness associated tumor suppressor	-0.85	0.85	0.02	0.55	GSE6731
37052_at	DGKG	diacylglycerol kinase gamma	-0.81	0.81	0.01	0.57	GSE6731
38003_s_at	DGKZ	diacylglycerol kinase zeta	0.63	0.63	0.01	1.55	GSE6731
39140_at	DHX29	DEAH-box helicase 29	-0.64	0.64	0.04	0.64	GSE6731
31857_r_at	DHX34	DEAH-box helicase 34	1.15	1.15	0	2.22	GSE6731
34263_s_at	DIAPH2	diaphanous related formin 2	-0.77	0.77	0.02	0.59	GSE6731
38765_at	DICER1	dicer 1, ribonuclease III	-2.86	2.86	0	0.14	GSE6731
31902_at	DIO2	deiodinase, iodothyronine, type II	-0.62	0.62	0.04	0.65	GSE6731
34591_at	DIO3	deiodinase, iodothyronine, type III	0.61	0.61	0.01	1.52	GSE6731
33407_at	DIP2C	disco interacting protein 2 homolog C	-0.61	0.61	0.02	0.65	GSE6731
38887_r_at	DIRAS3	DIRAS family GTPase 3	0.68	0.68	0.06	1.61	GSE6731
31656_at	DKFZP547J0410	DKFZP547J0410 protein	0.65	0.65	0.06	1.57	GSE6731
40556_at	DKFZp686K1684	uncharacterized LOC440034///reticulocalbin 1	0.74	0.74	0.05	1.67	GSE6731
37951_at	DLC1	DLC1 Rho GTPase activating protein	-0.63	0.63	0.07	0.65	GSE6731
40065_s_at;40246_at	DLG1	discs large MAGUK scaffold protein 1	-1.19	1.19	0.02	0.44	GSE6731
38535_at	DLX4	distal-less homeobox 4	0.62	0.62	0.01	1.54	GSE6731
34579_r_at	DMC1	DNA meiotic recombinase 1	-0.72	0.72	0.02	0.61	GSE6731
40488_at	DMD	dystrophin	-0.69	0.69	0.02	0.62	GSE6731
41808_at	DMTF1	cyclin D binding myb like transcription factor 1	-1.13	1.13	0	0.46	GSE6731
33270_i_at	DMXL1	Dmx like 1	-0.82	0.82	0.01	0.56	GSE6731
41716_at	DMXL2	Dmx like 2	-0.95	0.95	0.02	0.52	GSE6731
38885_at	DNA2	DNA replication helicase/nuclease 2	1.11	1.11	0.01	2.16	GSE6731
33533_at;158_at	DNAJB4	DnaJ heat shock protein family (Hsp40) member B4	-0.64	0.64	0.09	0.64	GSE6731
35799_at	DNAJB9	DnaJ heat shock protein family (Hsp40) member B9	-0.64	0.64	0.03	0.64	GSE6731
34119_at	DNAJC22	DnaJ heat shock protein family (Hsp40) member C22	1.04	1.04	0.01	2.05	GSE6731
33208_at	DNAJC3	DnaJ heat shock protein family (Hsp40) member C3	-0.81	0.81	0	0.57	GSE6731
41201_at;357_at	DNM1L	dynamin 1 like	-0.78	0.78	0.09	0.58	GSE6731
31766_s_at	DOCK10	dedicator of cytokinesis 10	0.64	0.64	0.03	1.56	GSE6731
40401_at	DOK5	docking protein 5	-0.82	0.82	0	0.56	GSE6731
37827_r_at	DOPEY2	dopey family member 2	-0.81	0.81	0	0.57	GSE6731
34879_at	DPM1	dolichyl-phosphate mannosyltransferase subunit 1, catalytic	-0.87	0.87	0.02	0.55	GSE6731
34823_at	DPP4	dipeptidyl peptidase 4	-0.65	0.65	0.04	0.64	GSE6731
35680_r_at	DPP6	dipeptidyl peptidase like 6	-0.63	0.63	0.01	0.65	GSE6731
34417_at	DPY19L2P2	DPY19L2 pseudogene 2	-0.69	0.69	0.01	0.62	GSE6731
40353_at	DPY19L4	dpy-19 like 4 (C. elegans)	-0.76	0.76	0.01	0.59	GSE6731
40607_at	DPYSL2	dihydropyrimidinase like 2	-1.01	1.01	0.01	0.5	GSE6731
39302_at	DSC2	desmocollin 2	-1.5	1.5	0	0.35	GSE6731
33468_at	DSG2	desmoglein 2	-0.75	0.75	0.02	0.59	GSE6731
33693_at	DSG3	desmoglein 3	-0.61	0.61	0.01	0.66	GSE6731
32781_f_at;40304_at	DST	dystonin	-0.78	0.78	0.04	0.58	GSE6731
31605_at	DSTNP2	destrin, actin depolymerizing factor pseudogene 2	-1.73	1.73	0.01	0.3	GSE6731
39727_at	DUSP11	dual specificity phosphatase 11	-0.61	0.61	0.01	0.66	GSE6731
35788_at	DYNC1I2	dynein cytoplasmic 1 intermediate chain 2	-0.61	0.61	0.01	0.66	GSE6731
36947_s_at;1512_at;36946_at	DYRK1A	dual specificity tyrosine phosphorylation regulated kinase 1A	-0.81	0.81	0.03	0.57	GSE6731
40604_at;761_g_at	DYRK2	dual specificity tyrosine phosphorylation regulated kinase 2	-0.94	0.94	0.02	0.52	GSE6731
33811_at	DYX1C1-CCPG1	DYX1C1-CCPG1 readthrough (NMD candidate)///cell cycle progression 1	-0.62	0.62	0	0.65	GSE6731
2068_s_at	E2F2	E2F transcription factor 2	0.74	0.74	0	1.67	GSE6731
41632_at	E2F3	E2F transcription factor 3	-1.02	1.02	0.02	0.49	GSE6731
35984_at	E2F6	transcription factor E2F6 pseudogene///E2F transcription factor 6	0.62	0.62	0	1.53	GSE6731
37315_f_at	EAPP	E2F associated phosphoprotein	-0.72	0.72	0.01	0.61	GSE6731
37016_at	ECHS1	enoyl-CoA hydratase, short chain 1	0.62	0.62	0.01	1.54	GSE6731
31441_at	ECRP	ribonuclease A family member 2 pseudogene	0.59	0.59	0.02	1.51	GSE6731
33476_at	EDDM3A	epididymal protein 3A	-0.62	0.62	0.01	0.65	GSE6731
37865_at	EDN3	endothelin 3	-0.94	0.94	0.01	0.52	GSE6731
1507_s_at	EDNRA	endothelin receptor type A	-0.67	0.67	0	0.63	GSE6731
39627_at	EEA1	early endosome antigen 1	-0.66	0.66	0.03	0.63	GSE6731
35174_i_at	EEF1A2	eukaryotic translation elongation factor 1 alpha 2	-0.61	0.61	0.03	0.66	GSE6731
40722_at	EFCAB11	EF-hand calcium binding domain 11	0.83	0.83	0.01	1.78	GSE6731
1537_at;37327_at	EGFR	epidermal growth factor receptor	-0.81	0.81	0.07	0.57	GSE6731
40375_at	EGR3	early growth response 3	-0.94	0.94	0.01	0.52	GSE6731
34813_at;34278_at;663_at	EIF1AX	eukaryotic translation initiation factor 1A, X-linked	-1.25	1.25	0.01	0.42	GSE6731
37665_at	EIF2B1	eukaryotic translation initiation factor 2B subunit alpha	1.09	1.09	0.01	2.13	GSE6731
35934_at	EIF2S3	eukaryotic translation initiation factor 2 subunit gamma	-0.94	0.94	0.04	0.52	GSE6731
31492_at	EIF3K	eukaryotic translation initiation factor 3 subunit K	0.62	0.62	0.04	1.54	GSE6731
37752_at	EIF4E	eukaryotic translation initiation factor 4E	-1.14	1.14	0	0.45	GSE6731
40535_i_at;40537_at	EIF5B	eukaryotic translation initiation factor 5B	-0.66	0.66	0.02	0.63	GSE6731
40067_at	ELF1	E74 like ETS transcription factor 1	-0.61	0.61	0.01	0.66	GSE6731
40606_at	ELL2	elongation factor for RNA polymerase II 2	-1.11	1.11	0.01	0.46	GSE6731
39642_at	ELOVL2	ELOVL fatty acid elongase 2	0.93	0.93	0	1.91	GSE6731
31899_at	EMC2	ER membrane protein complex subunit 2	-0.59	0.59	0.07	0.66	GSE6731
41671_at	EML1	echinoderm microtubule associated protein like 1	1.43	1.43	0.01	2.7	GSE6731
1321_s_at;37762_at	EMP1	epithelial membrane protein 1	-1.03	1.03	0.02	0.49	GSE6731
40455_at	ENDOD1	endonuclease domain containing 1	-0.75	0.75	0.01	0.59	GSE6731
39084_at	ENO3	enolase 3	0.65	0.65	0.01	1.57	GSE6731
343_s_at	ENPP1	ectonucleotide pyrophosphatase/phosphodiesterase 1	-0.82	0.82	0.01	0.57	GSE6731
36459_at	ENPP4	ectonucleotide pyrophosphatase/phosphodiesterase 4 (putative)	-0.91	0.91	0.01	0.53	GSE6731
40666_at	ENTPD5	ectonucleoside triphosphate diphosphohydrolase 5	-0.62	0.62	0.02	0.65	GSE6731
33896_at	EP300	E1A binding protein p300	0.91	0.91	0	1.87	GSE6731
1023_at	EPO	erythropoietin	0.81	0.81	0	1.75	GSE6731
1467_at	EPS8	epidermal growth factor receptor pathway substrate 8	-0.8	0.8	0	0.57	GSE6731
1723_g_at	ERBB3	erb-b2 receptor tyrosine kinase 3	-1.05	1.05	0	0.48	GSE6731
34476_r_at	EREG	epiregulin	-1.24	1.24	0.07	0.42	GSE6731
36945_at	ERP29	endoplasmic reticulum protein 29	0.66	0.66	0.01	1.58	GSE6731
36881_at	ETFB	electron transfer flavoprotein beta subunit	0.64	0.64	0.02	1.56	GSE6731
33494_at	ETFDH	electron transfer flavoprotein dehydrogenase	0.71	0.71	0.04	1.64	GSE6731
37055_at;37156_at	ETV1	ETS variant 1	-0.93	0.93	0.04	0.52	GSE6731
33254_at	EVI5	ecotropic viral integration site 5	-1.02	1.02	0	0.49	GSE6731
35283_at;35284_f_at	EXD2	exonuclease 3'-5' domain containing 2	-0.63	0.63	0.02	0.64	GSE6731
36041_at	EXO1	exonuclease 1	-1.02	1.02	0	0.49	GSE6731
37597_s_at	EXOC3	exocyst complex component 3	0.85	0.85	0	1.8	GSE6731
36315_i_at	EXOC6B	exocyst complex component 6B	0.86	0.86	0.02	1.81	GSE6731
35579_at;39625_at	EXPH5	exophilin 5	-0.95	0.95	0.03	0.52	GSE6731
41700_at	F2R	coagulation factor II thrombin receptor	-0.92	0.92	0.05	0.53	GSE6731
36345_g_at;38247_at;36344_at	F2RL1	F2R like trypsin receptor 1	-1.02	1.02	0.05	0.49	GSE6731
33520_at	F7	coagulation factor VII	-0.61	0.61	0	0.66	GSE6731
37907_at	F8A1	coagulation factor VIII-associated 3///coagulation factor VIII-associated 2///coagulation factor VIII-associated 1	-0.62	0.62	0.01	0.65	GSE6731
37907_at	F8A2	coagulation factor VIII-associated 3///coagulation factor VIII-associated 2///coagulation factor VIII-associated 1	-0.62	0.62	0.01	0.65	GSE6731
37907_at	F8A3	coagulation factor VIII-associated 3///coagulation factor VIII-associated 2///coagulation factor VIII-associated 1	-0.62	0.62	0.01	0.65	GSE6731
35556_at	F9	coagulation factor IX	-0.63	0.63	0.06	0.64	GSE6731
38587_at	FABP2	fatty acid binding protein 2	-0.73	0.73	0.05	0.6	GSE6731
41685_at	FAM153A	family with sequence similarity 153 member A	-0.86	0.86	0.01	0.55	GSE6731
33664_g_at	FAM161A	family with sequence similarity 161 member A	-0.62	0.62	0.02	0.65	GSE6731
41008_at	FAM169A	family with sequence similarity 169 member A	-1.41	1.41	0	0.38	GSE6731
41457_at	FAM179B	family with sequence similarity 179 member B	-0.71	0.71	0.02	0.61	GSE6731
33540_at	FAM208B	family with sequence similarity 208 member B	-0.85	0.85	0	0.56	GSE6731
34321_i_at;34322_r_at	FAM3C	family with sequence similarity 3 member C	-1.62	1.62	0.01	0.33	GSE6731
37802_r_at;37803_at	FAM63B	family with sequence similarity 63 member B	-0.75	0.75	0.09	0.59	GSE6731
38318_at	FAM8A1	family with sequence similarity 8 member A1	-0.99	0.99	0	0.5	GSE6731
33761_s_at	FAM91A1	family with sequence similarity 91 member A1///long intergenic non-protein coding RNA 869	-1.49	1.49	0	0.36	GSE6731
32147_at	FARP1	FERM, ARH/RhoGEF and pleckstrin domain protein 1	1.14	1.14	0	2.21	GSE6731
1441_s_at;1440_s_at	FAS	Fas cell surface death receptor	-1.38	1.38	0.03	0.38	GSE6731
38202_at	FAT2	FAT atypical cadherin 2	-0.7	0.7	0	0.61	GSE6731
41801_at	FBXL5	F-box and leucine rich repeat protein 5	-0.63	0.63	0.03	0.65	GSE6731
35762_at	FBXO28	F-box protein 28	-0.64	0.64	0.02	0.64	GSE6731
36889_at	FCER1G	Fc fragment of IgE receptor Ig	0.88	0.88	0.01	1.84	GSE6731
34959_at	FCER2	Fc fragment of IgE receptor II	0.69	0.69	0	1.62	GSE6731
36893_at	FDX1	ferredoxin 1	0.85	0.85	0.06	1.8	GSE6731
33914_r_at	FECH	ferrochelatase	-0.65	0.65	0.01	0.64	GSE6731
35346_at	FEM1B	fem-1 homolog B	-0.77	0.77	0	0.59	GSE6731
39976_at	FEM1C	fem-1 homolog C	-0.61	0.61	0.02	0.66	GSE6731
1380_at	FGF7	fibroblast growth factor 7	-0.71	0.71	0.04	0.61	GSE6731
1616_at	FGF9	fibroblast growth factor 9	-0.59	0.59	0.07	0.66	GSE6731
39592_r_at	FGL2	fibrinogen like 2	-0.97	0.97	0.04	0.51	GSE6731
953_g_at;880_at	FKBP1A	uncharacterized LOC101929368///FK506 binding protein 1A	-1.12	1.12	0.01	0.46	GSE6731
41425_at	FLI1	Fli-1 proto-oncogene, ETS transcription factor	-0.72	0.72	0.01	0.61	GSE6731
35330_at	FLNC	filamin C	0.66	0.66	0.02	1.58	GSE6731
37874_at	FMO5	flavin containing monooxygenase 5	-0.83	0.83	0.01	0.56	GSE6731
37995_s_at;37994_at	FMR1	fragile X mental retardation 1	-0.81	0.81	0.06	0.57	GSE6731
31720_s_at;311_s_at	FN1	fibronectin 1	-1.16	1.16	0.09	0.45	GSE6731
34739_at	FNBP1L	formin binding protein 1 like	-1.13	1.13	0.02	0.46	GSE6731
38649_at	FNDC3A	fibronectin type III domain containing 3A	-0.7	0.7	0.01	0.62	GSE6731
1772_s_at	FNTA	farnesyltransferase, CAAX box, alpha	-0.99	0.99	0.01	0.5	GSE6731
1916_s_at	FOS	Fos proto-oncogene, AP-1 transcription factor subunit	-0.87	0.87	0.07	0.55	GSE6731
37141_at	FOXA1	forkhead box A1	-0.8	0.8	0.03	0.57	GSE6731
40284_at;40523_at	FOXA2	forkhead box A2	-1.03	1.03	0.05	0.49	GSE6731
38183_at	FOXF1	forkhead box F1	-0.72	0.72	0.06	0.61	GSE6731
36319_at	FOXF2	forkhead box F2	-0.98	0.98	0	0.51	GSE6731
35163_at	FOXJ3	forkhead box J3	-0.8	0.8	0	0.57	GSE6731
38139_at	FPGT	fucose-1-phosphate guanylyltransferase	-1.55	1.55	0	0.34	GSE6731
38336_at	FRMD4B	FERM domain containing 4B	-1.42	1.42	0	0.37	GSE6731
35031_r_at	FRMPD4	FERM and PDZ domain containing 4	1.16	1.16	0.01	2.23	GSE6731
1530_g_at	FRY	FRY microtubule binding protein	-1.16	1.16	0.02	0.45	GSE6731
40230_at	FRZB	frizzled-related protein	-1.34	1.34	0.01	0.39	GSE6731
37242_at	FTO	fat mass and obesity associated	0.59	0.59	0	1.51	GSE6731
31879_at	FUBP3	far upstream element binding protein 3	-0.6	0.6	0.03	0.66	GSE6731
39180_at	FUS	FUS RNA binding protein	0.7	0.7	0.06	1.62	GSE6731
39210_at	FUT4	fucosyltransferase 4	0.61	0.61	0.01	1.53	GSE6731
33099_at	FUT5	fucosyltransferase 5	0.7	0.7	0.01	1.62	GSE6731
38405_at	FXR1	FMR1 autosomal homolog 1	-0.65	0.65	0.01	0.64	GSE6731
41819_at	FYB	FYN binding protein	-2.41	2.41	0.01	0.19	GSE6731
40479_at;40481_r_at	FYN	FYN proto-oncogene, Src family tyrosine kinase	1.2	1.2	0.01	2.29	GSE6731
34472_at	FZD6	frizzled class receptor 6	-0.68	0.68	0	0.62	GSE6731
41133_at	G3BP1	G3BP stress granule assembly factor 1	-1.52	1.52	0	0.35	GSE6731
35793_at	G3BP2	G3BP stress granule assembly factor 2	-0.81	0.81	0.01	0.57	GSE6731
32979_at;1249_at;33997_at	GAB1	GRB2 associated binding protein 1	-1.02	1.02	0.04	0.49	GSE6731
37245_at	GABPA	GA binding protein transcription factor alpha subunit	-0.75	0.75	0	0.6	GSE6731
31726_at	GABRA3	gamma-aminobutyric acid type A receptor alpha3 subunit	-0.87	0.87	0.02	0.55	GSE6731
31567_at	GABRG3	gamma-aminobutyric acid type A receptor gamma3 subunit	-0.6	0.6	0	0.66	GSE6731
32280_at	GAD2	glutamate decarboxylase 2	-0.61	0.61	0.02	0.65	GSE6731
37065_f_at;31954_f_at;31498_f_at;33680_f_at	GAGE10	G antigen 10///G antigen 12D///G antigen 8///G antigen 12F///G antigen 2A///G antigen 12H///G antigen 12E///G antigen 12B///G antigen 12C///G antigen 2D///G antigen 12J///G antigen 12G///G antigen 13///G antigen 2E///G antigen 12I///G antigen 7///G antigen 6///G antigen 5///G antigen 4///G antigen 2C///G antigen 1	-0.63	0.63	0.06	0.64	GSE6731
33936_at	GALC	galactosylceramidase	-0.9	0.9	0.02	0.54	GSE6731
36483_at;36484_at	GALNT3	polypeptide N-acetylgalactosaminyltransferase 3	-1.35	1.35	0.03	0.39	GSE6731
40802_at	GAPVD1	GTPase activating protein and VPS9 domains 1	-0.79	0.79	0.02	0.58	GSE6731
37829_at	GAS2	growth arrest specific 2	-1.13	1.13	0.02	0.46	GSE6731
32643_at	GBE1	glucan (1,4-alpha-), branching enzyme 1	-0.83	0.83	0	0.56	GSE6731
37556_at	GCA	grancalcin	-0.6	0.6	0.04	0.66	GSE6731
41174_at	GCC2	RANBP2-like and GRIP domain containing 6///RANBP2-like and GRIP domain containing 8///RANBP2-like and GRIP domain containing 3///RANBP2-like and GRIP domain containing 4///RANBP2-like and GRIP domain containing 5///GRIP and coiled-coil domain containing 2	-1.26	1.26	0	0.42	GSE6731
39726_at	GCG	glucagon	-2.05	2.05	0.01	0.24	GSE6731
31850_at	GCLC	glutamate-cysteine ligase catalytic subunit	-0.61	0.61	0	0.66	GSE6731
37357_at	GCSH	glycine cleavage system H protein, mitochondrial-like///glycine cleavage system protein H (aminomethyl carrier) pseudogene///glycine cleavage system protein H	-1.01	1.01	0	0.5	GSE6731
777_at	GDI2	GDP dissociation inhibitor 2	-0.96	0.96	0.06	0.51	GSE6731
39205_at	GDPD5	glycerophosphodiester phosphodiesterase domain containing 5	1.57	1.57	0.01	2.97	GSE6731
37142_at	GFRA1	GDNF family receptor alpha 1	-0.9	0.9	0	0.53	GSE6731
37263_at	GGH	gamma-glutamyl hydrolase	-1.04	1.04	0	0.49	GSE6731
160030_at	GHR	growth hormone receptor	-0.74	0.74	0.03	0.6	GSE6731
32531_at	GJA1	gap junction protein alpha 1	-1.17	1.17	0.07	0.45	GSE6731
37250_at	GJA9-MYCBP	GJA9-MYCBP readthrough///MYC binding protein	-0.86	0.86	0	0.55	GSE6731
33296_at	GLCE	glucuronic acid epimerase	-0.93	0.93	0	0.53	GSE6731
40358_at	GLI3	GLI family zinc finger 3	-0.79	0.79	0.02	0.58	GSE6731
38892_at	GLTSCR1L	GLTSCR1 like	-1.23	1.23	0.03	0.43	GSE6731
35071_s_at	GMDS	GDP-mannose 4,6-dehydratase	0.87	0.87	0.08	1.83	GSE6731
41476_at	GNA11	G protein subunit alpha 11	0.62	0.62	0.02	1.54	GSE6731
1139_at;33635_at	GNA13	G protein subunit alpha 13	-0.88	0.88	0.01	0.54	GSE6731
38581_at;38580_at	GNAQ	G protein subunit alpha q	-1.41	1.41	0	0.38	GSE6731
36515_at	GNE	glucosamine (UDP-N-acetyl)-2-epimerase/N-acetylmannosamine kinase	-1.21	1.21	0.01	0.43	GSE6731
39893_at	GNG7	G protein subunit gamma 7	-0.82	0.82	0.01	0.57	GSE6731
32150_at	GOLGA4	golgin A4	-0.78	0.78	0.01	0.58	GSE6731
34412_s_at	GP1BB	SEPT5-GP1BB readthrough///septin 5///glycoprotein Ib platelet beta subunit	0.74	0.74	0	1.67	GSE6731
36508_at	GPC4	glypican 4	-0.98	0.98	0	0.51	GSE6731
41021_s_at;41022_r_at	GPD2	glycerol-3-phosphate dehydrogenase 2	-1.34	1.34	0.01	0.39	GSE6731
37251_s_at	GPM6B	glycoprotein M6B	-0.84	0.84	0.02	0.56	GSE6731
931_at	GPR183	G protein-coupled receptor 183	-0.61	0.61	0.07	0.66	GSE6731
35460_at	GPR4	G protein-coupled receptor 4	0.76	0.76	0.01	1.69	GSE6731
37446_at	GPRASP1	G protein-coupled receptor associated sorting protein 1	-0.74	0.74	0.02	0.6	GSE6731
805_at	GRAP	GRB2-related adaptor protein	0.68	0.68	0.01	1.6	GSE6731
33855_at	GRB2	growth factor receptor bound protein 2	-0.66	0.66	0.01	0.63	GSE6731
36853_at;36855_r_at	GRIA1	glutamate ionotropic receptor AMPA type subunit 1	0.68	0.68	0.04	1.61	GSE6731
31895_at	GRIK1-AS2	GRIK1 antisense RNA 2///BTB domain and CNC homolog 1	-0.72	0.72	0.02	0.61	GSE6731
37135_f_at;37134_f_at	GRIN1	glutamate ionotropic receptor NMDA type subunit 1	0.85	0.85	0.01	1.8	GSE6731
39886_at	GRIP1	glutamate receptor interacting protein 1	-0.94	0.94	0	0.52	GSE6731
33509_at	GRM1	glutamate metabotropic receptor 1	0.83	0.83	0.02	1.77	GSE6731
31585_at	GRM7	uncharacterized LOC100996542///glutamate metabotropic receptor 7	0.86	0.86	0.04	1.81	GSE6731
1253_at	GSK3B	glycogen synthase kinase 3 beta	-0.68	0.68	0.01	0.62	GSE6731
32612_at	GSN	gelsolin	-0.67	0.67	0.01	0.63	GSE6731
38386_r_at	GSS	glutathione synthetase	0.61	0.61	0.01	1.53	GSE6731
1120_at	GSTM3	glutathione S-transferase mu 3	0.76	0.76	0.03	1.7	GSE6731
38782_at	GTF2H1	general transcription factor IIH subunit 1	-0.81	0.81	0	0.57	GSE6731
40754_at	GTF2H3	general transcription factor IIH subunit 3	-0.66	0.66	0.02	0.63	GSE6731
466_at	GTF2I	general transcription factor IIi pseudogene 4///general transcription factor IIi pseudogene 1///general transcription factor IIi	-1.23	1.23	0	0.43	GSE6731
466_at	GTF2IP1	general transcription factor IIi pseudogene 4///general transcription factor IIi pseudogene 1///general transcription factor IIi	-1.23	1.23	0	0.43	GSE6731
466_at	GTF2IP4	general transcription factor IIi pseudogene 4///general transcription factor IIi pseudogene 1///general transcription factor IIi	-1.23	1.23	0	0.43	GSE6731
32302_g_at;32301_at	GUCY1A2	guanylate cyclase 1 soluble subunit alpha 2	-0.78	0.78	0.02	0.58	GSE6731
34450_at	GUCY2C	guanylate cyclase 2C	-0.7	0.7	0	0.61	GSE6731
40682_at	GYS2	glycogen synthase 2	0.78	0.78	0.01	1.71	GSE6731
35342_at	HACD2	3-hydroxyacyl-CoA dehydratase 2	-0.62	0.62	0.02	0.65	GSE6731
36952_at	HADHA	hydroxyacyl-CoA dehydrogenase/3-ketoacyl-CoA thiolase/enoyl-CoA hydratase (trifunctional protein), alpha subunit	0.67	0.67	0.02	1.59	GSE6731
35891_at	HAO1	hydroxyacid oxidase 1	0.62	0.62	0.02	1.54	GSE6731
39618_at	HAPLN1	hyaluronan and proteoglycan link protein 1	-1.3	1.3	0.03	0.41	GSE6731
37240_at	HARS2	histidyl-tRNA synthetase 2, mitochondrial	0.59	0.59	0.01	1.5	GSE6731
41855_at	HAT1	histone acetyltransferase 1	-1.1	1.1	0.01	0.47	GSE6731
34482_at	HAUS3	HAUS augmin like complex subunit 3	-0.82	0.82	0.04	0.57	GSE6731
33000_at	HAVCR1	hepatitis A virus cellular receptor 1	-0.64	0.64	0.06	0.64	GSE6731
33320_at	HCP5	HLA complex P5 (non-protein coding)	0.76	0.76	0.05	1.69	GSE6731
33072_at	HCRTR2	hypocretin receptor 2	0.8	0.8	0.03	1.74	GSE6731
37483_at	HDAC9	histone deacetylase 9	-0.63	0.63	0.08	0.65	GSE6731
34673_r_at	HDGFRP3	hepatoma-derived growth factor, related protein 3	1.32	1.32	0	2.5	GSE6731
31689_at	HERC4	HECT and RLD domain containing E3 ubiquitin protein ligase 4	-0.74	0.74	0.02	0.6	GSE6731
31844_at	HGD	homogentisate 1,2-dioxygenase	-0.76	0.76	0.02	0.59	GSE6731
39376_at	HIPK1	homeodomain interacting protein kinase 1	-0.9	0.9	0.01	0.54	GSE6731
34308_at	HIST1H2AC	histone cluster 1, H2ac	-0.72	0.72	0.06	0.61	GSE6731
35576_f_at	HIST1H2BL	histone cluster 1, H2bl	-0.75	0.75	0.07	0.6	GSE6731
39969_at	HIST1H4A	histone cluster 2, H4b///histone cluster 4, H4///histone cluster 2, H4a///histone cluster 1, H4l///histone cluster 1, H4e///histone cluster 1, H4b///histone cluster 1, H4h///histone cluster 1, H4c///histone cluster 1, H4j///histone cluster 1, H4k///histone cluster 1, H4f///histone cluster 1, H4d///histone cluster 1, H4a///histone cluster 1, H4i	-1.29	1.29	0.01	0.41	GSE6731
39969_at	HIST1H4B	histone cluster 2, H4b///histone cluster 4, H4///histone cluster 2, H4a///histone cluster 1, H4l///histone cluster 1, H4e///histone cluster 1, H4b///histone cluster 1, H4h///histone cluster 1, H4c///histone cluster 1, H4j///histone cluster 1, H4k///histone cluster 1, H4f///histone cluster 1, H4d///histone cluster 1, H4a///histone cluster 1, H4i	-1.29	1.29	0.01	0.41	GSE6731
39969_at	HIST1H4C	histone cluster 2, H4b///histone cluster 4, H4///histone cluster 2, H4a///histone cluster 1, H4l///histone cluster 1, H4e///histone cluster 1, H4b///histone cluster 1, H4h///histone cluster 1, H4c///histone cluster 1, H4j///histone cluster 1, H4k///histone cluster 1, H4f///histone cluster 1, H4d///histone cluster 1, H4a///histone cluster 1, H4i	-1.29	1.29	0.01	0.41	GSE6731
39969_at	HIST1H4D	histone cluster 2, H4b///histone cluster 4, H4///histone cluster 2, H4a///histone cluster 1, H4l///histone cluster 1, H4e///histone cluster 1, H4b///histone cluster 1, H4h///histone cluster 1, H4c///histone cluster 1, H4j///histone cluster 1, H4k///histone cluster 1, H4f///histone cluster 1, H4d///histone cluster 1, H4a///histone cluster 1, H4i	-1.29	1.29	0.01	0.41	GSE6731
39969_at	HIST1H4E	histone cluster 2, H4b///histone cluster 4, H4///histone cluster 2, H4a///histone cluster 1, H4l///histone cluster 1, H4e///histone cluster 1, H4b///histone cluster 1, H4h///histone cluster 1, H4c///histone cluster 1, H4j///histone cluster 1, H4k///histone cluster 1, H4f///histone cluster 1, H4d///histone cluster 1, H4a///histone cluster 1, H4i	-1.29	1.29	0.01	0.41	GSE6731
39969_at	HIST1H4F	histone cluster 2, H4b///histone cluster 4, H4///histone cluster 2, H4a///histone cluster 1, H4l///histone cluster 1, H4e///histone cluster 1, H4b///histone cluster 1, H4h///histone cluster 1, H4c///histone cluster 1, H4j///histone cluster 1, H4k///histone cluster 1, H4f///histone cluster 1, H4d///histone cluster 1, H4a///histone cluster 1, H4i	-1.29	1.29	0.01	0.41	GSE6731
39969_at	HIST1H4H	histone cluster 2, H4b///histone cluster 4, H4///histone cluster 2, H4a///histone cluster 1, H4l///histone cluster 1, H4e///histone cluster 1, H4b///histone cluster 1, H4h///histone cluster 1, H4c///histone cluster 1, H4j///histone cluster 1, H4k///histone cluster 1, H4f///histone cluster 1, H4d///histone cluster 1, H4a///histone cluster 1, H4i	-1.29	1.29	0.01	0.41	GSE6731
39969_at	HIST1H4I	histone cluster 2, H4b///histone cluster 4, H4///histone cluster 2, H4a///histone cluster 1, H4l///histone cluster 1, H4e///histone cluster 1, H4b///histone cluster 1, H4h///histone cluster 1, H4c///histone cluster 1, H4j///histone cluster 1, H4k///histone cluster 1, H4f///histone cluster 1, H4d///histone cluster 1, H4a///histone cluster 1, H4i	-1.29	1.29	0.01	0.41	GSE6731
39969_at	HIST1H4J	histone cluster 2, H4b///histone cluster 4, H4///histone cluster 2, H4a///histone cluster 1, H4l///histone cluster 1, H4e///histone cluster 1, H4b///histone cluster 1, H4h///histone cluster 1, H4c///histone cluster 1, H4j///histone cluster 1, H4k///histone cluster 1, H4f///histone cluster 1, H4d///histone cluster 1, H4a///histone cluster 1, H4i	-1.29	1.29	0.01	0.41	GSE6731
39969_at	HIST1H4K	histone cluster 2, H4b///histone cluster 4, H4///histone cluster 2, H4a///histone cluster 1, H4l///histone cluster 1, H4e///histone cluster 1, H4b///histone cluster 1, H4h///histone cluster 1, H4c///histone cluster 1, H4j///histone cluster 1, H4k///histone cluster 1, H4f///histone cluster 1, H4d///histone cluster 1, H4a///histone cluster 1, H4i	-1.29	1.29	0.01	0.41	GSE6731
39969_at;31751_f_at	HIST1H4L	histone cluster 2, H4b///histone cluster 4, H4///histone cluster 2, H4a///histone cluster 1, H4l///histone cluster 1, H4e///histone cluster 1, H4b///histone cluster 1, H4h///histone cluster 1, H4c///histone cluster 1, H4j///histone cluster 1, H4k///histone cluster 1, H4f///histone cluster 1, H4d///histone cluster 1, H4a///histone cluster 1, H4i;histone cluster 1, H4l	-0.88	0.88	0.06	0.54	GSE6731
32609_at	HIST2H2AA3	histone cluster 2, H2aa4///histone cluster 3, H2bb///histone cluster 2, H2aa3	0.81	0.81	0.01	1.75	GSE6731
32609_at	HIST2H2AA4	histone cluster 2, H2aa4///histone cluster 3, H2bb///histone cluster 2, H2aa3	0.81	0.81	0.01	1.75	GSE6731
39969_at	HIST2H4A	histone cluster 2, H4b///histone cluster 4, H4///histone cluster 2, H4a///histone cluster 1, H4l///histone cluster 1, H4e///histone cluster 1, H4b///histone cluster 1, H4h///histone cluster 1, H4c///histone cluster 1, H4j///histone cluster 1, H4k///histone cluster 1, H4f///histone cluster 1, H4d///histone cluster 1, H4a///histone cluster 1, H4i	-1.29	1.29	0.01	0.41	GSE6731
39969_at	HIST2H4B	histone cluster 2, H4b///histone cluster 4, H4///histone cluster 2, H4a///histone cluster 1, H4l///histone cluster 1, H4e///histone cluster 1, H4b///histone cluster 1, H4h///histone cluster 1, H4c///histone cluster 1, H4j///histone cluster 1, H4k///histone cluster 1, H4f///histone cluster 1, H4d///histone cluster 1, H4a///histone cluster 1, H4i	-1.29	1.29	0.01	0.41	GSE6731
32609_at	HIST3H2BB	histone cluster 2, H2aa4///histone cluster 3, H2bb///histone cluster 2, H2aa3	0.81	0.81	0.01	1.75	GSE6731
39969_at	HIST4H4	histone cluster 2, H4b///histone cluster 4, H4///histone cluster 2, H4a///histone cluster 1, H4l///histone cluster 1, H4e///histone cluster 1, H4b///histone cluster 1, H4h///histone cluster 1, H4c///histone cluster 1, H4j///histone cluster 1, H4k///histone cluster 1, H4f///histone cluster 1, H4d///histone cluster 1, H4a///histone cluster 1, H4i	-1.29	1.29	0.01	0.41	GSE6731
40964_at	HK2	hexokinase 2	-0.67	0.67	0.01	0.63	GSE6731
33261_at	HLA-DRB1	HLA class II histocompatibility antigen, DRB1-10 beta chain-like///major histocompatibility complex, class II, DR beta 5///major histocompatibility complex, class II, DR beta 3///major histocompatibility complex, class II, DR beta 1	0.61	0.61	0.02	1.53	GSE6731
33261_at	HLA-DRB3	HLA class II histocompatibility antigen, DRB1-10 beta chain-like///major histocompatibility complex, class II, DR beta 5///major histocompatibility complex, class II, DR beta 3///major histocompatibility complex, class II, DR beta 1	0.61	0.61	0.02	1.53	GSE6731
33261_at	HLA-DRB5	HLA class II histocompatibility antigen, DRB1-10 beta chain-like///major histocompatibility complex, class II, DR beta 5///major histocompatibility complex, class II, DR beta 3///major histocompatibility complex, class II, DR beta 1	0.61	0.61	0.02	1.53	GSE6731
34327_at	HLTF	helicase like transcription factor	-0.77	0.77	0.01	0.58	GSE6731
34517_at	HMGCS1	3-hydroxy-3-methylglutaryl-CoA synthase 1	-1.12	1.12	0.04	0.46	GSE6731
35737_at	HMGN4	high mobility group nucleosomal binding domain 4	-0.67	0.67	0.02	0.63	GSE6731
41367_at	HNF4G	hepatocyte nuclear factor 4 gamma	-1.27	1.27	0	0.42	GSE6731
34987_s_at	HNRNPA1	heterogeneous nuclear ribonucleoprotein A1	-0.73	0.73	0.06	0.6	GSE6731
41131_f_at	HNRNPH2	RPL36A-HNRNPH2 readthrough///heterogeneous nuclear ribonucleoprotein H2 (H')	-0.68	0.68	0.03	0.62	GSE6731
39415_at	HNRNPK	heterogeneous nuclear ribonucleoprotein K	-0.87	0.87	0	0.55	GSE6731
39792_at	HNRNPR	heterogeneous nuclear ribonucleoprotein R	-1.2	1.2	0	0.44	GSE6731
33361_at	HNRNPUL2-BSCL2	HNRNPUL2-BSCL2 readthrough (NMD candidate)///BSCL2, seipin lipid droplet biogenesis associated	0.6	0.6	0	1.51	GSE6731
41010_at	HOMER1	homer scaffolding protein 1	-0.73	0.73	0.05	0.6	GSE6731
33577_at	HOXA2	homeobox A2	-1.11	1.11	0	0.46	GSE6731
37322_s_at;37323_r_at;32570_at	HPGD	hydroxyprostaglandin dehydrogenase 15-(NAD)	-0.64	0.64	0.05	0.64	GSE6731
38467_at	HPS1	HPS1, biogenesis of lysosomal organelles complex 3 subunit 1	0.65	0.65	0.01	1.56	GSE6731
39578_at	HR	hair growth associated	0.62	0.62	0	1.54	GSE6731
40510_at	HS2ST1	heparan sulfate 2-O-sulfotransferase 1	-0.87	0.87	0	0.55	GSE6731
38178_at	HSD17B2	hydroxysteroid 17-beta dehydrogenase 2	0.88	0.88	0.01	1.84	GSE6731
41440_at	HSD17B8	hydroxysteroid 17-beta dehydrogenase 8	-0.63	0.63	0	0.65	GSE6731
38676_at;38677_at	HSPA13	heat shock protein family A (Hsp70) member 13	-0.86	0.86	0.01	0.55	GSE6731
38807_at	HSPA4	heat shock protein family A (Hsp70) member 4	-0.6	0.6	0.04	0.66	GSE6731
36785_at	HSPB1	heat shock protein family B (small) member 1	1.31	1.31	0	2.47	GSE6731
36032_at	HSPB11	heat shock protein family B (small) member 11	-0.66	0.66	0.03	0.63	GSE6731
41148_at	HTN3	histatin 3	-0.71	0.71	0.06	0.61	GSE6731
36245_at	HTR2B	5-hydroxytryptamine receptor 2B	-0.63	0.63	0.01	0.65	GSE6731
33551_s_at	HTR2C	5-hydroxytryptamine receptor 2C	-0.66	0.66	0.04	0.63	GSE6731
718_at	HTRA1	HtrA serine peptidase 1	-0.64	0.64	0.02	0.64	GSE6731
37871_at	IAPP	islet amyloid polypeptide	-0.84	0.84	0	0.56	GSE6731
32640_at	ICAM1	intercellular adhesion molecule 1	0.62	0.62	0	1.54	GSE6731
41431_at	ICK	intestinal cell (MAK-like) kinase	-1.04	1.04	0	0.49	GSE6731
41215_s_at	ID2	inhibitor of DNA binding 2B, HLH protein (pseudogene)///inhibitor of DNA binding 2, HLH protein	-1.27	1.27	0	0.41	GSE6731
41215_s_at	ID2B	inhibitor of DNA binding 2B, HLH protein (pseudogene)///inhibitor of DNA binding 2, HLH protein	-1.27	1.27	0	0.41	GSE6731
1237_at	IER3	immediate early response 3	0.69	0.69	0.04	1.61	GSE6731
925_at;39728_at	IFI30	IFI30, lysosomal thiol reductase///phosphoinositide-3-kinase regulatory subunit 2	0.64	0.64	0.07	1.55	GSE6731
36927_at	IFI44L	interferon induced protein 44 like	-0.68	0.68	0.01	0.62	GSE6731
32415_at	IFNA5	interferon alpha 5	-0.95	0.95	0.01	0.52	GSE6731
1038_s_at	IFNGR1	interferon gamma receptor 1	-0.69	0.69	0.01	0.62	GSE6731
34284_at	IFT88	intraflagellar transport 88	-0.69	0.69	0.03	0.62	GSE6731
38737_at;1501_at	IGF1	insulin like growth factor 1	-0.63	0.63	0.07	0.65	GSE6731
40422_at;1741_s_at	IGFBP2	insulin like growth factor binding protein 2	1.12	1.12	0.1	2.17	GSE6731
359_at	IL13RA1	interleukin 13 receptor subunit alpha 1	-0.68	0.68	0.01	0.62	GSE6731
1076_at	IL1A	interleukin 1 alpha	-0.78	0.78	0.01	0.58	GSE6731
31343_at	IL1RN	interleukin 1 receptor antagonist	1.54	1.54	0	2.91	GSE6731
35333_r_at	IL33	interleukin 33	-0.86	0.86	0.05	0.55	GSE6731
35842_at;37621_at	IL6ST	interleukin 6 signal transducer	-0.8	0.8	0.04	0.58	GSE6731
33966_at;1159_at	IL7	interleukin 7	-1.04	1.04	0.02	0.49	GSE6731
1370_at	IL7R	interleukin 7 receptor	-1.01	1.01	0.05	0.5	GSE6731
38275_at	IMP4	IMP4 homolog, U3 small nucleolar ribonucleoprotein	0.71	0.71	0.01	1.63	GSE6731
37210_at	INA	internexin neuronal intermediate filament protein alpha	-0.6	0.6	0	0.66	GSE6731
31808_at	ING3	inhibitor of growth family member 3	-0.78	0.78	0.03	0.58	GSE6731
36089_at	INPP5F	inositol polyphosphate-5-phosphatase F	-0.79	0.79	0.04	0.58	GSE6731
35303_at	INSIG1	insulin induced gene 1	-0.86	0.86	0.04	0.55	GSE6731
39028_at	IPO5	importin 5	-0.59	0.59	0.07	0.66	GSE6731
872_i_at;41049_at;851_s_at;850_r_at	IRS1	insulin receptor substrate 1	-1.34	1.34	0.03	0.39	GSE6731
40180_at	IRS2	insulin receptor substrate 2	0.83	0.83	0.01	1.78	GSE6731
41348_at	IRX5	iroquois homeobox 5	0.72	0.72	0	1.65	GSE6731
41147_at	ISCA1	iron-sulfur cluster assembly 1	-0.66	0.66	0.09	0.63	GSE6731
33304_at	ISG20	interferon stimulated exonuclease gene 20	0.64	0.64	0.05	1.55	GSE6731
39990_at	ISL1	ISL LIM homeobox 1	-1.18	1.18	0.01	0.44	GSE6731
41481_at	ITGA2	integrin subunit alpha 2	-1.31	1.31	0.01	0.4	GSE6731
33411_g_at;33410_at	ITGA6	integrin subunit alpha 6	-0.96	0.96	0.01	0.51	GSE6731
38533_s_at	ITGAM	integrin subunit alpha M	0.65	0.65	0.01	1.56	GSE6731
257_at;2032_s_at	ITGAV	integrin subunit alpha V	-0.94	0.94	0.08	0.52	GSE6731
37204_at	ITIH3	inter-alpha-trypsin inhibitor heavy chain 3	0.6	0.6	0.01	1.52	GSE6731
40775_at	ITM2A	integral membrane protein 2A	-1.41	1.41	0.02	0.38	GSE6731
32779_s_at;755_at	ITPR1	inositol 1,4,5-trisphosphate receptor type 1	-0.64	0.64	0.03	0.64	GSE6731
33839_at;756_at	ITPR2	inositol 1,4,5-trisphosphate receptor type 2	-0.59	0.59	0.03	0.67	GSE6731
33752_at	IVNS1ABP	influenza virus NS1A binding protein	-1.19	1.19	0	0.44	GSE6731
1457_at;41594_at	JAK1	Janus kinase 1	-0.88	0.88	0.01	0.54	GSE6731
38216_at	JMJD1C	jumonji domain containing 1C	-0.6	0.6	0.01	0.66	GSE6731
35074_at	JRKL	JRK-like	-0.64	0.64	0.06	0.64	GSE6731
41832_s_at	JTB	jumping translocation breakpoint	0.78	0.78	0.01	1.72	GSE6731
1895_at	JUN	Jun proto-oncogene, AP-1 transcription factor subunit	-1.08	1.08	0.01	0.47	GSE6731
32707_at	KATNA1	katanin catalytic subunit A1	-0.97	0.97	0	0.51	GSE6731
34981_at	KCNA5	potassium voltage-gated channel subfamily A member 5	-0.7	0.7	0	0.62	GSE6731
32709_at	KCNAB1	potassium voltage-gated channel subfamily A member regulatory beta subunit 1	-0.89	0.89	0	0.54	GSE6731
31901_at	KCNAB2	potassium voltage-gated channel subfamily A regulatory beta subunit 2	-0.64	0.64	0	0.64	GSE6731
36327_at	KCNJ1	potassium voltage-gated channel subfamily J member 1	-0.72	0.72	0.01	0.61	GSE6731
37552_at	KCNK1	potassium two pore domain channel subfamily K member 1	-0.99	0.99	0.01	0.5	GSE6731
40527_at	KCNQ1	potassium voltage-gated channel subfamily Q member 1	0.85	0.85	0	1.8	GSE6731
38972_at	KCTD12	potassium channel tetramerization domain containing 12	-1.34	1.34	0	0.4	GSE6731
33402_at	KDELR3	KDEL endoplasmic reticulum protein retention receptor 3	-0.86	0.86	0	0.55	GSE6731
34786_at	KDM3A	lysine demethylase 3A	-1.01	1.01	0.02	0.5	GSE6731
1785_at;36999_at	KDM5A	lysine demethylase 5A	-1.03	1.03	0.01	0.49	GSE6731
32024_at	KHDRBS2	KH RNA binding domain containing, signal transduction associated 2	0.62	0.62	0.01	1.53	GSE6731
38829_r_at	KHSRP	KH-type splicing regulatory protein	-0.68	0.68	0.02	0.62	GSE6731
34414_at	KIAA0368	KIAA0368	0.9	0.9	0.02	1.87	GSE6731
36279_at	KIAA0556	KIAA0556	0.68	0.68	0.02	1.6	GSE6731
41651_at	KIAA1033	KIAA1033	-0.74	0.74	0.03	0.6	GSE6731
36814_at	KIAA1109	KIAA1109	-0.85	0.85	0.01	0.55	GSE6731
31978_at	KIF25	kinesin family member 25	0.71	0.71	0	1.63	GSE6731
31649_at	KIF25-AS1	KIF25 antisense RNA 1	-1.36	1.36	0	0.39	GSE6731
41474_at	KIF2A	kinesin family member 2A	-0.59	0.59	0.01	0.67	GSE6731
39956_at	KIF3A	kinesin family member 3A	-0.7	0.7	0.01	0.62	GSE6731
35880_at	KIF5A	kinesin family member 5A	-0.6	0.6	0.01	0.66	GSE6731
34732_at	KIF5B	kinesin family member 5B	-2.14	2.14	0	0.23	GSE6731
35778_at	KIF5C	kinesin family member 5C	-0.7	0.7	0.03	0.61	GSE6731
38374_at	KLF10	Kruppel like factor 10	-1.14	1.14	0.01	0.45	GSE6731
1661_i_at	KLK3	kallikrein related peptidase 3	-0.77	0.77	0.01	0.59	GSE6731
32288_r_at	KLRC3	killer cell lectin like receptor C3	-0.67	0.67	0.05	0.63	GSE6731
33531_at	KLRD1	killer cell lectin like receptor D1	1.42	1.42	0.01	2.68	GSE6731
40474_r_at	KPNA1	karyopherin subunit alpha 1	0.8	0.8	0.05	1.74	GSE6731
32159_at	KRAS	KRAS proto-oncogene, GTPase	-1.1	1.1	0	0.47	GSE6731
34031_i_at	KRIT1	KRIT1, ankyrin repeat containing	-1.21	1.21	0.01	0.43	GSE6731
40694_at	KRT20	keratin 20	-0.68	0.68	0.03	0.62	GSE6731
31529_at	KRT83	keratin 83	0.94	0.94	0.01	1.92	GSE6731
41192_at	KYAT3	kynurenine aminotransferase 3	-0.88	0.88	0.01	0.54	GSE6731
34244_r_at;34243_i_at	L3MBTL1	l(3)mbt-like 1 (Drosophila)	0.92	0.92	0.01	1.89	GSE6731
38403_at;38402_at	LAMP2	lysosomal associated membrane protein 2	-0.67	0.67	0.04	0.63	GSE6731
31513_at	LBX1	ladybird homeobox 1	0.6	0.6	0.01	1.52	GSE6731
40046_r_at;40045_g_at;39804_at	LDLRAD4	low density lipoprotein receptor class A domain containing 4	-0.65	0.65	0.09	0.64	GSE6731
33829_at;34267_r_at	LEPROT	leptin receptor overlapping transcript;leptin receptor overlapping transcript///leptin receptor	-1.3	1.3	0.02	0.41	GSE6731
37456_at	LGALS2	galectin 2	-1.06	1.06	0.03	0.48	GSE6731
37754_at	LGALS3BP	galectin 3 binding protein	0.59	0.59	0	1.5	GSE6731
34033_s_at	LILRA2	leukocyte immunoglobulin like receptor A2	0.66	0.66	0.07	1.58	GSE6731
39232_at	LIMS1	LIM zinc finger domain containing 4///LIM zinc finger domain containing 1	-2.51	2.51	0	0.18	GSE6731
39232_at	LIMS4	LIM zinc finger domain containing 4///LIM zinc finger domain containing 1	-2.51	2.51	0	0.18	GSE6731
34140_at	LINC00597	long intergenic non-protein coding RNA 597	-0.83	0.83	0.04	0.56	GSE6731
33761_s_at	LINC00869	family with sequence similarity 91 member A1///long intergenic non-protein coding RNA 869	-1.49	1.49	0	0.36	GSE6731
38321_r_at	LIPE	lipase E, hormone sensitive type	0.98	0.98	0	1.97	GSE6731
34734_at	LMAN1	lectin, mannose binding 1	-0.8	0.8	0.02	0.57	GSE6731
36955_at	LMAN2	lectin, mannose binding 2	0.62	0.62	0.01	1.54	GSE6731
34666_at	LOC100129518	uncharacterized LOC100129518///superoxide dismutase 2, mitochondrial	-0.86	0.86	0.01	0.55	GSE6731
35014_at	LOC100293211	uncharacterized LOC100293211///immunoglobulin heavy constant gamma 1 (G1m marker)	0.87	0.87	0.01	1.83	GSE6731
38694_at	LOC100294033	protein FAM115A-like///TRPM8 channel associated factor 1	-1.18	1.18	0.03	0.44	GSE6731
32239_at	LOC100506558	uncharacterized LOC100506558///matrilin 2	-0.96	0.96	0.03	0.52	GSE6731
32331_at	LOC100507855	adenylate kinase 4, mitochondrial-like///adenylate kinase 4	-1.18	1.18	0.01	0.44	GSE6731
37203_at	LOC100653057	uncharacterized LOC100653086///liver carboxylesterase 1-like///carboxylesterase 1 pseudogene 1///carboxylesterase 1	0.62	0.62	0.01	1.54	GSE6731
37203_at	LOC100653086	uncharacterized LOC100653086///liver carboxylesterase 1-like///carboxylesterase 1 pseudogene 1///carboxylesterase 1	0.62	0.62	0.01	1.54	GSE6731
31585_at	LOC100996542	uncharacterized LOC100996542///glutamate metabotropic receptor 7	0.86	0.86	0.04	1.81	GSE6731
36092_at	LOC100996724	myomegalin-like///uncharacterized LOC101929792///phosphodiesterase 4D interacting protein-like///phosphodiesterase 4D interacting protein	-0.78	0.78	0.07	0.58	GSE6731
33261_at	LOC100996809	HLA class II histocompatibility antigen, DRB1-10 beta chain-like///major histocompatibility complex, class II, DR beta 5///major histocompatibility complex, class II, DR beta 3///major histocompatibility complex, class II, DR beta 1	0.61	0.61	0.02	1.53	GSE6731
32638_s_at;32636_f_at;32637_r_at	LOC101060386	putative uncharacterized SMG1-like protein///bolA family member 2///SMG1, nonsense mediated mRNA decay associated PI3K related kinase	-1.29	1.29	0.01	0.41	GSE6731
36190_at	LOC101060399	cerebellar degeneration-related protein 2///cerebellar degeneration related protein 2	-0.96	0.96	0	0.52	GSE6731
37357_at	LOC101060817	glycine cleavage system H protein, mitochondrial-like///glycine cleavage system protein H (aminomethyl carrier) pseudogene///glycine cleavage system protein H	-1.01	1.01	0	0.5	GSE6731
34356_at	LOC101928625	uncharacterized LOC101928625///mediator complex subunit 21	-0.97	0.97	0	0.51	GSE6731
953_g_at;880_at	LOC101929368	uncharacterized LOC101929368///FK506 binding protein 1A	-1.12	1.12	0.01	0.46	GSE6731
40936_at	LOC101929500	uncharacterized LOC101929500///cysteine rich transmembrane BMP regulator 1	-0.9	0.9	0.01	0.54	GSE6731
36092_at	LOC101929792	myomegalin-like///uncharacterized LOC101929792///phosphodiesterase 4D interacting protein-like///phosphodiesterase 4D interacting protein	-0.78	0.78	0.07	0.58	GSE6731
39566_at	LOC101929970	uncharacterized LOC101930361///CHRNA7-FAM7A fusion protein///CHRNA7 (exons 5-10) and FAM7A (exons A-E) fusion///cholinergic receptor nicotinic alpha 7 subunit	-0.87	0.87	0.02	0.55	GSE6731
39820_at	LOC101930306	uncharacterized LOC101930306///RRN3 homolog, RNA polymerase I transcription factor pseudogene 1///RRN3 homolog, RNA polymerase I transcription factor pseudogene 2///RRN3 homolog, RNA polymerase I transcription factor	-0.64	0.64	0	0.64	GSE6731
39566_at	LOC101930361	uncharacterized LOC101930361///CHRNA7-FAM7A fusion protein///CHRNA7 (exons 5-10) and FAM7A (exons A-E) fusion///cholinergic receptor nicotinic alpha 7 subunit	-0.87	0.87	0.02	0.55	GSE6731
36092_at	LOC101930416	myomegalin-like///uncharacterized LOC101929792///phosphodiesterase 4D interacting protein-like///phosphodiesterase 4D interacting protein	-0.78	0.78	0.07	0.58	GSE6731
37080_at	LOC102724528	uncharacterized LOC102724528///phosphatidylinositol glycan anchor biosynthesis class C	1.76	1.76	0	3.4	GSE6731
35984_at	LOC102724865	transcription factor E2F6 pseudogene///E2F transcription factor 6	0.62	0.62	0	1.53	GSE6731
41642_at	LOC102725134	uncharacterized LOC102725134	-1.41	1.41	0	0.38	GSE6731
31479_f_at	LOC1720	dihydrofolate reductase pseudogene	0.63	0.63	0.05	1.54	GSE6731
40951_at	LOC613037	nuclear pore complex interacting protein family member A5///nuclear pore complex interacting protein family member B5///nuclear pore complex interacting protein member///nuclear pore complex interacting protein family member B4///nuclear pore complex interacting protein family member B3	-0.97	0.97	0.05	0.51	GSE6731
37357_at	LOC729080	glycine cleavage system H protein, mitochondrial-like///glycine cleavage system protein H (aminomethyl carrier) pseudogene///glycine cleavage system protein H	-1.01	1.01	0	0.5	GSE6731
33690_at	LONRF1	LON peptidase N-terminal domain and ring finger 1	-0.63	0.63	0.01	0.65	GSE6731
38637_at	LOX	lysyl oxidase	-0.77	0.77	0.01	0.59	GSE6731
40387_at	LPAR1	lysophosphatidic acid receptor 1	-0.94	0.94	0	0.52	GSE6731
34800_at	LRIG1	leucine rich repeats and immunoglobulin like domains 1	-0.75	0.75	0	0.6	GSE6731
32057_at	LRRC17	leucine rich repeat containing 17	-0.73	0.73	0	0.6	GSE6731
41320_s_at	LRRFIP1	LRR binding FLII interacting protein 1	-1.03	1.03	0.01	0.49	GSE6731
35712_at	LRRN3	leucine rich repeat neuronal 3	0.88	0.88	0.07	1.84	GSE6731
36847_r_at;36846_s_at	LSM7	LSM7 homolog, U6 small nuclear RNA and mRNA degradation associated	0.6	0.6	0.08	1.51	GSE6731
38324_at	LSR	lipolysis stimulated lipoprotein receptor	-0.71	0.71	0.01	0.61	GSE6731
33502_at	LUNAR1	leukemia-associated non-coding IGF1R activator RNA 1	-0.78	0.78	0	0.58	GSE6731
38160_at	LY75	LY75-CD302 readthrough///CD302 molecule///lymphocyte antigen 75	-0.67	0.67	0.08	0.63	GSE6731
38160_at	LY75-CD302	LY75-CD302 readthrough///CD302 molecule///lymphocyte antigen 75	-0.67	0.67	0.08	0.63	GSE6731
39396_at	LYPLA1	lysophospholipase I	-0.76	0.76	0.04	0.59	GSE6731
1721_g_at;37282_at	MAD2L1	MAD2 mitotic arrest deficient-like 1 (yeast)	-1.11	1.11	0.05	0.46	GSE6731
41504_s_at	MAF	MAF bZIP transcription factor	-0.68	0.68	0.05	0.62	GSE6731
34575_f_at	MAGEA10-MAGEA5	MAGEA10-MAGEA5 readthrough///MAGE family member A5	-0.78	0.78	0	0.58	GSE6731
34575_f_at	MAGEA5	MAGEA10-MAGEA5 readthrough///MAGE family member A5	-0.78	0.78	0	0.58	GSE6731
34577_at	MAGEA9	MAGE family member A9B///MAGE family member A9	-0.59	0.59	0.01	0.67	GSE6731
34577_at	MAGEA9B	MAGE family member A9B///MAGE family member A9	-0.59	0.59	0.01	0.67	GSE6731
33970_at	MAGEB1	MAGE family member B1	-0.74	0.74	0	0.6	GSE6731
32476_at	MAGEB3	MAGE family member B3	0.82	0.82	0.01	1.77	GSE6731
40036_at	MAGOH	mago homolog B, exon junction complex core component///mago homolog, exon junction complex core component	-0.73	0.73	0.03	0.6	GSE6731
40036_at	MAGOHB	mago homolog B, exon junction complex core component///mago homolog, exon junction complex core component	-0.73	0.73	0.03	0.6	GSE6731
39613_at	MAN1A1	mannosidase alpha class 1A member 1	-0.78	0.78	0.01	0.58	GSE6731
41298_at	MAN1A2	mannosidase alpha class 1A member 2	-0.64	0.64	0.05	0.64	GSE6731
39663_at	MAN2A1	mannosidase alpha class 2A member 1	-0.63	0.63	0	0.65	GSE6731
1698_g_at	MAP2K5	mitogen-activated protein kinase kinase 5	-1.02	1.02	0.01	0.49	GSE6731
1543_at	MAP2K6	mitogen-activated protein kinase kinase 6	-0.89	0.89	0	0.54	GSE6731
36905_at	MAP3K7	mitogen-activated protein kinase kinase kinase 7	-1.1	1.1	0	0.47	GSE6731
34226_at	MAP4K5	mitogen-activated protein kinase kinase kinase kinase 5	-0.72	0.72	0.02	0.61	GSE6731
39732_at	MAP7	microtubule associated protein 7	-0.7	0.7	0.03	0.61	GSE6731
1708_at;37852_at	MAPK10	mitogen-activated protein kinase 10	-0.62	0.62	0.03	0.65	GSE6731
1010_at	MAPK11	mitogen-activated protein kinase 11	-0.63	0.63	0.01	0.65	GSE6731
38093_at	MAPK1IP1L	mitogen-activated protein kinase 1 interacting protein 1 like	-0.72	0.72	0.01	0.61	GSE6731
1637_at	MAPKAPK3	mitogen-activated protein kinase-activated protein kinase 3	0.62	0.62	0.01	1.54	GSE6731
41506_at	MAPKAPK5	mitogen-activated protein kinase-activated protein kinase 5	0.61	0.61	0.01	1.52	GSE6731
37406_at	MAPRE2	microtubule associated protein RP/EB family member 2	-0.6	0.6	0.02	0.66	GSE6731
114_r_at	MAPT	microtubule associated protein tau	1.03	1.03	0	2.04	GSE6731
38070_at;32802_at;40338_at	2006-03-01	membrane associated ring-CH-type finger 6	-0.68	0.68	0.06	0.62	GSE6731
32434_at	MARCKS	myristoylated alanine rich protein kinase C substrate	-0.68	0.68	0.07	0.62	GSE6731
32239_at	MATN2	uncharacterized LOC100506558///matrilin 2	-0.96	0.96	0.03	0.52	GSE6731
37681_i_at;37682_r_at	MATR3	small nucleolar RNA host gene 4///matrin 3	-0.61	0.61	0.08	0.65	GSE6731
1981_s_at;422_s_at	MAX	MYC associated factor X	-0.62	0.62	0.07	0.65	GSE6731
32485_at	MB	myoglobin	0.78	0.78	0	1.72	GSE6731
35108_at	MBL1P	BMS1, ribosome biogenesis factor pseudogene 21///mannose binding lectin 1, pseudogene	1.01	1.01	0	2.01	GSE6731
34306_at	MBNL1	muscleblind like splicing regulator 1	-0.88	0.88	0.01	0.54	GSE6731
33318_at	MBNL2	muscleblind like splicing regulator 2	-1.28	1.28	0	0.41	GSE6731
34557_at	MC1R	melanocortin 1 receptor	-0.71	0.71	0	0.61	GSE6731
797_at	MCAM	microRNA 6756///melanoma cell adhesion molecule	1.01	1.01	0.01	2.01	GSE6731
36432_at	MCCC2	methylcrotonoyl-CoA carboxylase 2	-1.12	1.12	0.03	0.46	GSE6731
38727_at	MCFD2	multiple coagulation factor deficiency 2	-0.67	0.67	0.04	0.63	GSE6731
32661_s_at	MDC1	mediator of DNA damage checkpoint 1	-0.66	0.66	0	0.63	GSE6731
37819_at	MDM1	Mdm1 nuclear protein	-0.65	0.65	0.02	0.64	GSE6731
38509_at	MDM2	MDM2 proto-oncogene	-0.6	0.6	0.02	0.66	GSE6731
837_s_at	ME1	malic enzyme 1	-0.9	0.9	0.06	0.53	GSE6731
34785_at	MED13L	mediator complex subunit 13 like	-0.72	0.72	0.02	0.61	GSE6731
34356_at	MED21	uncharacterized LOC101928625///mediator complex subunit 21	-0.97	0.97	0	0.51	GSE6731
35430_at	MED6	mediator complex subunit 6	-0.71	0.71	0.01	0.61	GSE6731
37711_at	MEF2C	myocyte enhancer factor 2C	-0.87	0.87	0.01	0.55	GSE6731
35434_at	MEF2D	myocyte enhancer factor 2D	-0.61	0.61	0	0.66	GSE6731
40398_s_at	MEOX2	mesenchyme homeobox 2	-0.86	0.86	0.01	0.55	GSE6731
31976_at	MEP1B	meprin A subunit beta	1.44	1.44	0	2.72	GSE6731
37699_at	METAP2	methionyl aminopeptidase 2	-0.93	0.93	0.01	0.53	GSE6731
35677_at	METTL18	methyltransferase like 18	-0.8	0.8	0.01	0.57	GSE6731
38717_at	METTL7A	methyltransferase like 7A	0.7	0.7	0.02	1.63	GSE6731
38899_s_at	MFN1	mitofusin 1	-0.59	0.59	0	0.66	GSE6731
34706_at	MGA	MGA, MAX dimerization protein	0.63	0.63	0.02	1.55	GSE6731
40806_at	MGAT2	mannosyl (alpha-1,6-)-glycoprotein beta-1,2-N-acetylglucosaminyltransferase	-1.13	1.13	0.01	0.46	GSE6731
34150_at	MGAT4C	MGAT4 family member C	-0.91	0.91	0	0.53	GSE6731
35317_at	MGEA5	meningioma expressed antigen 5 (hyaluronidase)	-0.65	0.65	0	0.64	GSE6731
40847_at	MICAL2	microtubule associated monooxygenase, calponin and LIM domain containing 2	-0.61	0.61	0.04	0.65	GSE6731
38102_at	MICU2	mitochondrial calcium uptake 2	-0.77	0.77	0.05	0.59	GSE6731
41407_at	MIR1236	microRNA 1236///negative elongation factor complex member E	0.61	0.61	0.02	1.53	GSE6731
38257_at	MIR4691	microRNA 7113///microRNA 4691///NADH:ubiquinone oxidoreductase core subunit S8	0.71	0.71	0	1.63	GSE6731
38207_at	MIR612	microRNA 612///nuclear paraspeckle assembly transcript 1 (non-protein coding)	-1.35	1.35	0	0.39	GSE6731
34295_at	MIR6125	microRNA 6125///ubiquitin specific peptidase 15	-0.83	0.83	0	0.56	GSE6731
797_at	MIR6756	microRNA 6756///melanoma cell adhesion molecule	1.01	1.01	0.01	2.01	GSE6731
38257_at	MIR7113	microRNA 7113///microRNA 4691///NADH:ubiquinone oxidoreductase core subunit S8	0.71	0.71	0	1.63	GSE6731
1184_at;41171_at	MIR7703	microRNA 7703///proteasome activator subunit 2	0.63	0.63	0	1.54	GSE6731
1281_f_at;1280_i_at	MKNK2	MAP kinase interacting serine/threonine kinase 2	0.67	0.67	0.06	1.59	GSE6731
1050_at	MLANA	melan-A	-0.95	0.95	0.01	0.52	GSE6731
32400_at	MLLT1	MLLT1, super elongation complex subunit	-0.6	0.6	0	0.66	GSE6731
36941_at	MLLT11	myeloid/lymphoid or mixed-lineage leukemia; translocated to, 11	1.14	1.14	0.01	2.2	GSE6731
35975_at	MLLT3	MLLT3, super elongation complex subunit	-1.04	1.04	0	0.48	GSE6731
39632_at	MMP13	matrix metallopeptidase 13	0.95	0.95	0	1.93	GSE6731
31340_at	MMP20	matrix metallopeptidase 20	0.66	0.66	0.04	1.58	GSE6731
668_s_at	MMP7	matrix metallopeptidase 7	-0.7	0.7	0.01	0.61	GSE6731
35664_at	MMRN1	multimerin 1	0.74	0.74	0.01	1.67	GSE6731
35012_at	MNDA	myeloid cell nuclear differentiation antigen	-0.88	0.88	0	0.54	GSE6731
32693_at	MON2	MON2 homolog, regulator of endosome-to-Golgi trafficking	-0.9	0.9	0	0.54	GSE6731
36845_at	MORC3	MORC family CW-type zinc finger 3	-0.81	0.81	0.02	0.57	GSE6731
36124_at	MPST	mercaptopyruvate sulfurtransferase	0.89	0.89	0.01	1.86	GSE6731
34986_at	MPZL2	myelin protein zero like 2	-1.13	1.13	0	0.46	GSE6731
39812_at	MRPL12	mitochondrial ribosomal protein L12///solute carrier family 25 member 10	0.76	0.76	0	1.69	GSE6731
34358_at	MRPL23	mitochondrial ribosomal protein L23	0.81	0.81	0	1.76	GSE6731
37726_at	MRPL3	mitochondrial ribosomal protein L3	-0.77	0.77	0.06	0.59	GSE6731
31395_i_at	MSI1	musashi RNA binding protein 1	0.8	0.8	0.03	1.74	GSE6731
32149_at	MSMB	microseminoprotein beta	0.79	0.79	0.01	1.72	GSE6731
38150_at	MTAP	methylthioadenosine phosphorylase	-0.78	0.78	0.01	0.58	GSE6731
34337_s_at	MTF2	metal response element binding transcription factor 2	-0.74	0.74	0.02	0.6	GSE6731
40074_at	MTHFD2	methylenetetrahydrofolate dehydrogenase (NADP+ dependent) 2, methenyltetrahydrofolate cyclohydrolase	-1.09	1.09	0	0.47	GSE6731
39707_at	MTMR4	myotubularin related protein 4	-0.72	0.72	0	0.61	GSE6731
36692_at	MTMR9	myotubularin related protein 9	-0.62	0.62	0.01	0.65	GSE6731
38383_at	MTR	5-methyltetrahydrofolate-homocysteine methyltransferase	-0.73	0.73	0.02	0.6	GSE6731
31883_at	MTRR	5-methyltetrahydrofolate-homocysteine methyltransferase reductase	-0.96	0.96	0.01	0.51	GSE6731
35642_at	MTX2	metaxin 2	-0.62	0.62	0.01	0.65	GSE6731
40105_at	MUT	methylmalonyl-CoA mutase	-1.22	1.22	0	0.43	GSE6731
38064_at	MVP	major vault protein	0.79	0.79	0	1.73	GSE6731
748_s_at;39072_at	MXI1	MAX interactor 1, dimerization protein	-1.14	1.14	0.07	0.45	GSE6731
2042_s_at;1472_g_at;1474_s_at;1473_s_at;1471_at	MYB	MYB proto-oncogene, transcription factor	-0.6	0.6	0.08	0.66	GSE6731
1465_s_at;160043_at	MYBL1	MYB proto-oncogene like 1	-0.64	0.64	0.04	0.64	GSE6731
40502_r_at	MYBPC1	myosin binding protein C, slow type	-0.91	0.91	0.08	0.53	GSE6731
37250_at	MYCBP	GJA9-MYCBP readthrough///MYC binding protein	-0.86	0.86	0	0.55	GSE6731
39777_at	MYCBP2	MYC binding protein 2, E3 ubiquitin protein ligase	-1.13	1.13	0	0.46	GSE6731
33653_at	MYF5	myogenic factor 5	1.75	1.75	0.01	3.36	GSE6731
774_g_at	MYH11	myosin heavy chain 11	-0.92	0.92	0.04	0.53	GSE6731
31652_at	MYH15	myosin heavy chain 15	1.1	1.1	0	2.15	GSE6731
39101_at	MYH2	myosin heavy chain 2	-0.88	0.88	0	0.54	GSE6731
38251_at	MYL6B	myosin light chain 6B	0.59	0.59	0.02	1.5	GSE6731
36940_at	MYO18A	myosin XVIIIA///TGFB1-induced anti-apoptotic factor 1	0.6	0.6	0.05	1.51	GSE6731
41439_at	MYO1B	myosin IB	-0.6	0.6	0.05	0.66	GSE6731
40571_at	MYO5A	myosin VA	-0.9	0.9	0	0.54	GSE6731
41041_s_at;41042_r_at	MYO7A	myosin VIIA	0.61	0.61	0.01	1.53	GSE6731
34678_at	MYOF	myoferlin	-1.7	1.7	0.01	0.31	GSE6731
37540_at	MYOM2	myomesin 2	0.7	0.7	0.01	1.63	GSE6731
40569_at	MZF1	myeloid zinc finger 1	0.66	0.66	0.04	1.58	GSE6731
32069_at	N4BP1	NEDD4 binding protein 1	-0.91	0.91	0	0.53	GSE6731
1531_at	N4BP2L2	NEDD4 binding protein 2 like 2	-1.21	1.21	0	0.43	GSE6731
41249_at	NADK	NAD kinase	0.67	0.67	0	1.59	GSE6731
40634_at	NAP1L1	nucleosome assembly protein 1 like 1	-0.9	0.9	0.01	0.54	GSE6731
743_at	NAP1L3	nucleosome assembly protein 1 like 3	-0.91	0.91	0.01	0.53	GSE6731
40289_at	NAPG	NSF attachment protein gamma	-0.6	0.6	0.01	0.66	GSE6731
35153_at	NBN	nibrin	-1.05	1.05	0	0.48	GSE6731
41290_at;38243_at	NCAM1	neural cell adhesion molecule 1	-0.67	0.67	0.05	0.63	GSE6731
38557_at	NCAM2	neural cell adhesion molecule 2	-0.6	0.6	0.02	0.66	GSE6731
989_at;41795_at	NCK1	NCK adaptor protein 1	-0.6	0.6	0.04	0.66	GSE6731
34312_at;34313_at	NCOA2	nuclear receptor coactivator 2	-0.84	0.84	0.06	0.56	GSE6731
33381_at	NCOA3	nuclear receptor coactivator 3	-2.3	2.3	0	0.2	GSE6731
36073_at	NDN	necdin, MAGE family member	-0.64	0.64	0.05	0.64	GSE6731
36933_at	NDRG1	N-myc downstream regulated 1	0.64	0.64	0.05	1.56	GSE6731
38462_at	NDUFA5	NADH:ubiquinone oxidoreductase subunit A5	-0.77	0.77	0.02	0.59	GSE6731
36205_at	NDUFA9	NADH:ubiquinone oxidoreductase subunit A9	-0.92	0.92	0.04	0.53	GSE6731
34865_at	NDUFS6	NADH:ubiquinone oxidoreductase subunit S6	0.8	0.8	0	1.74	GSE6731
31638_at	NDUFS7	NADH:ubiquinone oxidoreductase core subunit S7	0.69	0.69	0.09	1.62	GSE6731
38257_at	NDUFS8	microRNA 7113///microRNA 4691///NADH:ubiquinone oxidoreductase core subunit S8	0.71	0.71	0	1.63	GSE6731
37329_at	NDUFV1	NADH:ubiquinone oxidoreductase core subunit V1	0.66	0.66	0.03	1.58	GSE6731
38207_at	NEAT1	microRNA 612///nuclear paraspeckle assembly transcript 1 (non-protein coding)	-1.35	1.35	0	0.39	GSE6731
34202_at	NECTIN3	nectin cell adhesion molecule 3	-1.17	1.17	0	0.44	GSE6731
32078_at	NEDD4	neural precursor cell expressed, developmentally down-regulated 4, E3 ubiquitin protein ligase	-1.26	1.26	0.01	0.42	GSE6731
37574_at	NEDD9	neural precursor cell expressed, developmentally down-regulated 9	-0.81	0.81	0.02	0.57	GSE6731
32512_at	NEFM	neurofilament, medium polypeptide	1.34	1.34	0	2.54	GSE6731
665_at	NEK4	NIMA related kinase 4	-0.77	0.77	0.02	0.59	GSE6731
34752_at	NEK7	NIMA related kinase 7	-1.17	1.17	0	0.45	GSE6731
41407_at	NELFE	microRNA 1236///negative elongation factor complex member E	0.61	0.61	0.02	1.53	GSE6731
35946_at	NELL1	neural EGFL like 1	-1.15	1.15	0.02	0.45	GSE6731
39815_at	NENF	neudesin neurotrophic factor	0.64	0.64	0.01	1.56	GSE6731
31658_at	NEUROG3	neurogenin 3	-0.75	0.75	0.01	0.6	GSE6731
40642_at;462_at	NFIB	nuclear factor I B	-0.88	0.88	0.02	0.54	GSE6731
37928_at	NFYB	nuclear transcription factor Y subunit beta	-0.81	0.81	0	0.57	GSE6731
753_at	NID2	nidogen 2	-1.16	1.16	0	0.45	GSE6731
33378_at	NIPBL	NIPBL, cohesin loading factor	-1.02	1.02	0.01	0.49	GSE6731
34234_f_at	NKTR	natural killer cell triggering receptor	-1.1	1.1	0.01	0.47	GSE6731
33606_g_at	NKX2-2	NK2 homeobox 2	-0.71	0.71	0.02	0.61	GSE6731
40344_at	NLGN1	neuroligin 1	-0.99	0.99	0	0.5	GSE6731
32930_f_at	NLGN4Y	neuroligin 4, Y-linked	1.16	1.16	0.01	2.23	GSE6731
1985_s_at	NME1	NME/NM23 nucleoside diphosphate kinase 1	0.8	0.8	0	1.74	GSE6731
38999_s_at	NMT1	N-myristoyltransferase 1	1.08	1.08	0.02	2.12	GSE6731
41722_at	NNT	nicotinamide nucleotide transhydrogenase	-0.77	0.77	0.03	0.59	GSE6731
41835_at	NOL4	nucleolar protein 4	1.48	1.48	0.01	2.79	GSE6731
39546_s_at	NOL7	nucleolar protein 7	-0.99	0.99	0	0.5	GSE6731
35603_at	NORAD	non-coding RNA activated by DNA damage	-1.45	1.45	0	0.37	GSE6731
1961_f_at	NOS3	nitric oxide synthase 3	0.67	0.67	0.01	1.59	GSE6731
32972_at	NOX1	NADPH oxidase 1	-1.04	1.04	0.01	0.48	GSE6731
39549_at	NPAS2	neuronal PAS domain protein 2	-0.82	0.82	0.1	0.57	GSE6731
40384_at	NPHP1	nephrocystin 1	0.61	0.61	0.01	1.53	GSE6731
40951_at	NPIPA5	nuclear pore complex interacting protein family member A5///nuclear pore complex interacting protein family member B5///nuclear pore complex interacting protein member///nuclear pore complex interacting protein family member B4///nuclear pore complex interacting protein family member B3	-0.97	0.97	0.05	0.51	GSE6731
40951_at	NPIPB3	nuclear pore complex interacting protein family member A5///nuclear pore complex interacting protein family member B5///nuclear pore complex interacting protein member///nuclear pore complex interacting protein family member B4///nuclear pore complex interacting protein family member B3	-0.97	0.97	0.05	0.51	GSE6731
40951_at	NPIPB4	nuclear pore complex interacting protein family member A5///nuclear pore complex interacting protein family member B5///nuclear pore complex interacting protein member///nuclear pore complex interacting protein family member B4///nuclear pore complex interacting protein family member B3	-0.97	0.97	0.05	0.51	GSE6731
40951_at	NPIPB5	nuclear pore complex interacting protein family member A5///nuclear pore complex interacting protein family member B5///nuclear pore complex interacting protein member///nuclear pore complex interacting protein family member B4///nuclear pore complex interacting protein family member B3	-0.97	0.97	0.05	0.51	GSE6731
35747_at	NPTN	neuroplastin	-0.71	0.71	0.01	0.61	GSE6731
39970_at	NR0B1	nuclear receptor subfamily 0 group B member 1	1.01	1.01	0.01	2.01	GSE6731
37505_at	NR0B2	nuclear receptor subfamily 0 group B member 2	-0.6	0.6	0	0.66	GSE6731
35705_at;35706_at	NR1D2	nuclear receptor subfamily 1 group D member 2	-1.91	1.91	0.03	0.27	GSE6731
512_at	NR1H3	nuclear receptor subfamily 1 group H member 3	0.61	0.61	0.07	1.52	GSE6731
39397_at	NR2F2	nuclear receptor subfamily 2 group F member 2	-0.69	0.69	0.02	0.62	GSE6731
706_at;1102_s_at	NR3C1	nuclear receptor subfamily 3 group C member 1	-0.91	0.91	0.01	0.53	GSE6731
35865_at	NR5A2	nuclear receptor subfamily 5 group A member 2	-0.87	0.87	0.02	0.55	GSE6731
1539_at	NRAS	neuroblastoma RAS viral oncogene homolog	-0.74	0.74	0.01	0.6	GSE6731
37286_at	NRCAM	neuronal cell adhesion molecule	-0.66	0.66	0.03	0.63	GSE6731
40088_at	NRIP1	nuclear receptor interacting protein 1	-0.96	0.96	0.01	0.51	GSE6731
36836_at	NRP1	neuropilin 1	0.62	0.62	0.02	1.54	GSE6731
31886_at	NT5E	5'-nucleotidase ecto	-1.04	1.04	0.01	0.49	GSE6731
1354_at	NTRK2	neurotrophic receptor tyrosine kinase 2	-0.65	0.65	0.05	0.64	GSE6731
40817_at	NUCB1	nucleobindin 1	0.68	0.68	0	1.6	GSE6731
39142_at	NUDT21	nudix hydrolase 21	-0.71	0.71	0.01	0.61	GSE6731
39090_at	NUDT4	nudix hydrolase 4	0.85	0.85	0	1.8	GSE6731
37518_at	NUFIP1	NUFIP1, FMR1 interacting protein 1	-0.84	0.84	0	0.56	GSE6731
32850_at	NUP153	nucleoporin 153	-1.04	1.04	0	0.49	GSE6731
40018_at	NUP58	nucleoporin 58	-1.18	1.18	0	0.44	GSE6731
37079_at	NUS1P3	NUS1 dehydrodolichyl diphosphate synthase subunit pseudogene 3	-1.22	1.22	0	0.43	GSE6731
35136_at	NXT2	nuclear transport factor 2 like export factor 2	-1.12	1.12	0	0.46	GSE6731
33297_at	OARD1	O-acyl-ADP-ribose deacylase 1	-0.76	0.76	0.01	0.59	GSE6731
34491_at;269_at	OASL	2'-5'-oligoadenylate synthetase like	0.99	0.99	0.07	1.99	GSE6731
36134_at	OLFM1	olfactomedin 1	-0.62	0.62	0	0.65	GSE6731
36007_at	OLFML2B	olfactomedin like 2B	0.6	0.6	0.01	1.52	GSE6731
841_at	OLIG2	oligodendrocyte lineage transcription factor 2	-0.64	0.64	0.01	0.64	GSE6731
37233_at	OLR1	oxidized low density lipoprotein receptor 1	-0.74	0.74	0	0.6	GSE6731
33976_at	ONECUT1	one cut homeobox 1	1.19	1.19	0.01	2.28	GSE6731
31350_at	OR10H3	olfactory receptor family 10 subfamily H member 3	-0.68	0.68	0	0.62	GSE6731
34137_at	OR2H1	olfactory receptor family 2 subfamily H member 1	0.91	0.91	0.03	1.88	GSE6731
39943_at	ORC2	origin recognition complex subunit 2	-0.76	0.76	0.02	0.59	GSE6731
41438_at	OSBPL8	oxysterol binding protein like 8	-1.19	1.19	0.02	0.44	GSE6731
1648_at	OSMR	oncostatin M receptor	-0.83	0.83	0.01	0.56	GSE6731
31733_at	P2RX3	purinergic receptor P2X 3	0.63	0.63	0.01	1.55	GSE6731
33460_at	P2RY1	purinergic receptor P2Y1	-1.21	1.21	0	0.43	GSE6731
37037_at	P4HA1	prolyl 4-hydroxylase subunit alpha 1	-0.67	0.67	0.01	0.63	GSE6731
31951_s_at	PABPC1	poly(A) binding protein cytoplasmic 1	-1.29	1.29	0.03	0.41	GSE6731
32569_at	PAFAH1B1	platelet activating factor acetylhydrolase 1b regulatory subunit 1	-0.81	0.81	0.02	0.57	GSE6731
1559_at;1245_i_at;1560_g_at	PAK2	p21 (RAC1) activated kinase 2	-0.74	0.74	0.01	0.6	GSE6731
41191_at	PALLD	palladin, cytoskeletal associated protein	-0.8	0.8	0	0.57	GSE6731
35985_at	PALM2-AKAP2	PALM2-AKAP2 readthrough///A-kinase anchoring protein 2	-0.94	0.94	0.01	0.52	GSE6731
35494_at	PANK3	pantothenate kinase 3	-1.67	1.67	0	0.32	GSE6731
34855_at	PAPOLA	poly(A) polymerase alpha	-1.44	1.44	0	0.37	GSE6731
34411_at	PAPSS1	3'-phosphoadenosine 5'-phosphosulfate synthase 1	-1.43	1.43	0	0.37	GSE6731
39600_at	PAQR3	progestin and adipoQ receptor family member 3	-1.16	1.16	0.02	0.45	GSE6731
41402_at	PARM1	prostate androgen-regulated mucin-like protein 1	-0.63	0.63	0.03	0.65	GSE6731
31741_at	PAX4	paired box 4	-0.6	0.6	0.01	0.66	GSE6731
32696_at	PBX3	PBX homeobox 3	-0.89	0.89	0.02	0.54	GSE6731
37593_at	PCCA	propionyl-CoA carboxylase alpha subunit	1.07	1.07	0.01	2.09	GSE6731
41665_at	PCF11	PCF11 cleavage and polyadenylation factor subunit	-0.61	0.61	0.1	0.65	GSE6731
37188_at	PCK2	phosphoenolpyruvate carboxykinase 2, mitochondrial	0.94	0.94	0	1.92	GSE6731
32187_at	PCMTD2	protein-L-isoaspartate (D-aspartate) O-methyltransferase domain containing 2	-0.93	0.93	0	0.52	GSE6731
32012_at	PCNX1	pecanex homolog 1 (Drosophila)	0.95	0.95	0.03	1.94	GSE6731
40649_at	PCSK1	proprotein convertase subtilisin/kexin type 1	-1.07	1.07	0	0.48	GSE6731
35872_at;746_at	PDE3B	phosphodiesterase 3B	-1.21	1.21	0.01	0.43	GSE6731
36092_at	PDE4DIP	myomegalin-like///uncharacterized LOC101929792///phosphodiesterase 4D interacting protein-like///phosphodiesterase 4D interacting protein	-0.78	0.78	0.07	0.58	GSE6731
35032_at	PDE6C	phosphodiesterase 6C	0.79	0.79	0.01	1.72	GSE6731
38638_at	PDHA1	pyruvate dehydrogenase (lipoamide) alpha 1	-0.78	0.78	0.02	0.58	GSE6731
36718_s_at	PDK3	pyruvate dehydrogenase kinase 3	0.59	0.59	0.01	1.5	GSE6731
34353_at	PDS5A	PDS5 cohesin associated factor A	-0.62	0.62	0.03	0.65	GSE6731
32641_at	PDS5B	PDS5 cohesin associated factor B	-0.96	0.96	0.01	0.52	GSE6731
35714_at	PDXK	pyridoxal (pyridoxine, vitamin B6) kinase	0.59	0.59	0.01	1.51	GSE6731
33240_at	PDZRN3	PDZ domain containing ring finger 3	-0.95	0.95	0.04	0.52	GSE6731
32611_at	PEBP1	phosphatidylethanolamine binding protein 1	0.64	0.64	0.05	1.56	GSE6731
39696_at	PEG10	paternally expressed 10	-0.82	0.82	0.02	0.57	GSE6731
38291_at	PENK	proenkephalin	-0.7	0.7	0	0.61	GSE6731
36109_at	PEPD	peptidase D	0.93	0.93	0.01	1.91	GSE6731
35008_at	PER2	period circadian clock 2	-1.06	1.06	0.01	0.48	GSE6731
38366_g_at;38365_at	PEX1	peroxisomal biogenesis factor 1	-0.72	0.72	0.03	0.61	GSE6731
35157_at	PEX12	peroxisomal biogenesis factor 12	-1.19	1.19	0.01	0.44	GSE6731
37464_at	PEX13	peroxisomal biogenesis factor 13	-0.73	0.73	0.01	0.6	GSE6731
33265_at	PEX2	peroxisomal biogenesis factor 2	-0.74	0.74	0.02	0.6	GSE6731
1115_at	PF4	platelet factor 4	-0.63	0.63	0.03	0.65	GSE6731
34107_at	PFKFB2	6-phosphofructo-2-kinase/fructose-2,6-biphosphatase 2	1.01	1.01	0.03	2.01	GSE6731
36196_at	PFKM	phosphofructokinase, muscle	-0.65	0.65	0	0.64	GSE6731
36026_at	PGAM2	phosphoglycerate mutase 2	0.6	0.6	0.01	1.51	GSE6731
39324_at	PGAP1	post-GPI attachment to proteins 1	-1.63	1.63	0	0.32	GSE6731
1275_at	PGGT1B	protein geranylgeranyltransferase type I subunit beta	-0.75	0.75	0.08	0.59	GSE6731
37677_at;31488_s_at	PGK1	phosphoglycerate kinase 1	-0.83	0.83	0.03	0.56	GSE6731
39267_at	PGM3	phosphoglucomutase 3	-0.79	0.79	0.01	0.58	GSE6731
41364_r_at	PHACTR2	phosphatase and actin regulator 2	-0.83	0.83	0.04	0.56	GSE6731
33962_at	PHEX	phosphate regulating endopeptidase homolog, X-linked	0.63	0.63	0.04	1.55	GSE6731
39117_at	PHF2	PHD finger protein 2	-0.68	0.68	0.01	0.62	GSE6731
37694_at	PHF3	PHD finger protein 3	-1.2	1.2	0.02	0.44	GSE6731
37392_at	PHKB	phosphorylase kinase regulatory subunit beta	-0.76	0.76	0.01	0.59	GSE6731
33745_at	PHKG2	phosphorylase kinase catalytic subunit gamma 2	0.62	0.62	0.01	1.53	GSE6731
35909_at	PHLDA1	pleckstrin homology like domain family A member 1	0.76	0.76	0	1.69	GSE6731
34911_r_at;34909_at	PHTF2	putative homeodomain transcription factor 2	0.71	0.71	0.08	1.64	GSE6731
31339_at	PI15	peptidase inhibitor 15	1.35	1.35	0.02	2.54	GSE6731
41469_at	PI3	peptidase inhibitor 3	-1.52	1.52	0.02	0.35	GSE6731
36573_at	PIAS1	protein inhibitor of activated STAT 1	-0.66	0.66	0.01	0.63	GSE6731
37431_at;37433_at;37432_g_at	PIAS2	protein inhibitor of activated STAT 2	-0.63	0.63	0.02	0.65	GSE6731
37144_at	PIAS4	protein inhibitor of activated STAT 4	0.96	0.96	0	1.95	GSE6731
36012_at	PIBF1	progesterone immunomodulatory binding factor 1	-0.94	0.94	0	0.52	GSE6731
37080_at;751_at	PIGC	uncharacterized LOC102724528///phosphatidylinositol glycan anchor biosynthesis class C;phosphatidylinositol glycan anchor biosynthesis class C	0.7	0.7	0.03	1.62	GSE6731
40305_r_at	PIGK	phosphatidylinositol glycan anchor biosynthesis class K	-1.11	1.11	0.02	0.46	GSE6731
34005_at	PIGR	polymeric immunoglobulin receptor	-0.93	0.93	0.03	0.53	GSE6731
36509_at	PIK3C2A	phosphatidylinositol-4-phosphate 3-kinase catalytic subunit type 2 alpha	-1.38	1.38	0	0.38	GSE6731
40704_at	PIK3CA	phosphatidylinositol-4,5-bisphosphate 3-kinase catalytic subunit alpha	-1.41	1.41	0.01	0.38	GSE6731
1163_at;31699_at	PIK3CB	phosphatidylinositol-4,5-bisphosphate 3-kinase catalytic subunit beta	-0.67	0.67	0.05	0.63	GSE6731
33628_g_at;33627_at	PIK3CD	phosphatidylinositol-4,5-bisphosphate 3-kinase catalytic subunit delta	0.62	0.62	0.02	1.54	GSE6731
35373_at;1269_at	PIK3R1	phosphoinositide-3-kinase regulatory subunit 1	-1.86	1.86	0	0.28	GSE6731
925_at;39728_at	PIK3R2	IFI30, lysosomal thiol reductase///phosphoinositide-3-kinase regulatory subunit 2	0.64	0.64	0.07	1.55	GSE6731
32085_at	PIKFYVE	phosphoinositide kinase, FYVE-type zinc finger containing	-0.7	0.7	0.08	0.62	GSE6731
40421_at	PIN1	peptidylprolyl cis/trans isomerase, NIMA-interacting 1	0.79	0.79	0.01	1.73	GSE6731
37253_at	PIP5K1B	phosphatidylinositol-4-phosphate 5-kinase type 1 beta	-0.67	0.67	0.02	0.63	GSE6731
41014_s_at	PITX2	paired like homeodomain 2	0.99	0.99	0	1.98	GSE6731
33340_at	PJA2	praja ring finger ubiquitin ligase 2	-1.37	1.37	0	0.39	GSE6731
36202_at;546_at	PKIA	protein kinase (cAMP-dependent, catalytic) inhibitor alpha	-0.99	0.99	0.02	0.5	GSE6731
36835_at;199_s_at	PKN2	protein kinase N2	-1.84	1.84	0	0.28	GSE6731
33892_at	PKP2	plakophilin 2	-1.19	1.19	0.01	0.44	GSE6731
35704_at	PLA2G16	phospholipase A2 group XVI	1.2	1.2	0.01	2.29	GSE6731
35938_at	PLA2G4A	phospholipase A2 group IVA	-1.62	1.62	0.02	0.32	GSE6731
35461_at	PLA2R1	phospholipase A2 receptor 1	-0.63	0.63	0.01	0.65	GSE6731
38134_at	PLAG1	PLAG1 zinc finger	-0.68	0.68	0.1	0.63	GSE6731
36944_f_at;36943_r_at	PLAGL1	PLAG1 like zinc finger 1	-0.69	0.69	0.03	0.62	GSE6731
900_at	PLCB4	phospholipase C beta 4	-0.97	0.97	0.03	0.51	GSE6731
39525_at	PLEKHB2	pleckstrin homology domain containing B2	-1.02	1.02	0.01	0.49	GSE6731
34378_at	PLIN2	perilipin 2	1	1	0.07	2	GSE6731
32703_at	PLK4	polo like kinase 4	-0.65	0.65	0.01	0.64	GSE6731
34795_at	PLOD2	procollagen-lysine,2-oxoglutarate 5-dioxygenase 2	-0.99	0.99	0.02	0.5	GSE6731
41714_at	PLPPR4	phospholipid phosphatase related 4	-0.6	0.6	0.01	0.66	GSE6731
34793_s_at	PLS3	plastin 3	-1.14	1.14	0.01	0.45	GSE6731
32775_r_at	PLSCR1	phospholipid scramblase 1	-1.44	1.44	0	0.37	GSE6731
34945_at	PLXDC1	plexin domain containing 1	0.63	0.63	0.01	1.54	GSE6731
34940_at	PLXDC2	plexin domain containing 2	-1.02	1.02	0.01	0.49	GSE6731
36272_r_at	PMP2	peripheral myelin protein 2	0.76	0.76	0	1.69	GSE6731
41784_at	PNISR	PNN interacting serine and arginine rich protein	-0.7	0.7	0.04	0.61	GSE6731
40372_at	PNLIPRP1	pancreatic lipase related protein 1	1.28	1.28	0	2.42	GSE6731
35594_at	PNLIPRP2	pancreatic lipase related protein 2 (gene/pseudogene)	1.11	1.11	0.02	2.16	GSE6731
36980_at	PNRC1	proline rich nuclear receptor coactivator 1	-1.56	1.56	0.01	0.34	GSE6731
41150_r_at	POFUT1	protein O-fucosyltransferase 1	1.45	1.45	0	2.74	GSE6731
39766_r_at	POLR2K	RNA polymerase II subunit K	1.03	1.03	0.04	2.04	GSE6731
35841_at;503_at	POLR2L	RNA polymerase II subunit L	0.63	0.63	0.01	1.55	GSE6731
41702_r_at	POLR3F	RNA polymerase III subunit F	0.9	0.9	0.01	1.86	GSE6731
31571_at	POLR3G	RNA polymerase III subunit G	0.82	0.82	0.02	1.76	GSE6731
34014_f_at	POU1F1	POU class 1 homeobox 1	0.69	0.69	0.04	1.61	GSE6731
34939_r_at;34938_i_at	PP14571	uncharacterized LOC100130449	0.99	0.99	0.02	1.99	GSE6731
37422_at	PPIC	peptidylprolyl isomerase C	-0.87	0.87	0.01	0.55	GSE6731
948_s_at;31811_r_at	PPID	peptidylprolyl isomerase D	0.96	0.96	0.07	1.95	GSE6731
37385_at	PPIG	peptidylprolyl isomerase G	-0.91	0.91	0.01	0.53	GSE6731
35167_at	PPIP5K2	diphosphoinositol pentakisphosphate kinase 2	-0.71	0.71	0.06	0.61	GSE6731
36435_at	PPM1A	protein phosphatase, Mg2+/Mn2+ dependent 1A	-1.07	1.07	0.01	0.48	GSE6731
32665_at	PPM1B	protein phosphatase, Mg2+/Mn2+ dependent 1B	-1.73	1.73	0	0.3	GSE6731
32141_at	PPM1E	protein phosphatase, Mg2+/Mn2+ dependent 1E	-0.74	0.74	0.01	0.6	GSE6731
40438_at	PPP1R12A	protein phosphatase 1 regulatory subunit 12A	-0.68	0.68	0.03	0.63	GSE6731
41137_at	PPP1R12B	protein phosphatase 1 regulatory subunit 12B	-0.62	0.62	0.01	0.65	GSE6731
812_at;33180_at;33179_at	PPP1R2	protein phosphatase 1 regulatory inhibitor subunit 2	-0.64	0.64	0.05	0.64	GSE6731
35518_at	PPP1R3A	protein phosphatase 1 regulatory subunit 3A	-0.59	0.59	0.02	0.67	GSE6731
32734_at	PPP2R5E	protein phosphatase 2 regulatory subunit B'epsilon	-1.73	1.73	0	0.3	GSE6731
32540_at	PPP3CC	protein phosphatase 3 catalytic subunit gamma	-0.62	0.62	0.02	0.65	GSE6731
40513_at	PPP3R1	protein phosphatase 3 regulatory subunit B, alpha	-1.15	1.15	0	0.45	GSE6731
36862_at	PPP6R1	protein phosphatase 6 regulatory subunit 1	0.59	0.59	0.04	1.5	GSE6731
34774_at	PPT1	palmitoyl-protein thioesterase 1	-0.63	0.63	0.05	0.65	GSE6731
34325_at	PQBP1	polyglutamine binding protein 1	0.96	0.96	0	1.95	GSE6731
34318_at	PRAF2	PRA1 domain family member 2	0.73	0.73	0	1.66	GSE6731
157_at	PRAME	preferentially expressed antigen in melanoma	0.81	0.81	0.01	1.75	GSE6731
39729_at	PRDX2	peroxiredoxin 2	0.91	0.91	0	1.87	GSE6731
38984_at	PREPL	prolyl endopeptidase-like	-0.6	0.6	0	0.66	GSE6731
31635_g_at	PRH1	proline rich protein HaeIII subfamily 1	0.99	0.99	0.01	1.99	GSE6731
36898_r_at	PRIM2	primase (DNA) subunit 2	-0.95	0.95	0.01	0.52	GSE6731
186_at	PRKAA2	protein kinase AMP-activated catalytic subunit alpha 2	0.82	0.82	0.02	1.77	GSE6731
36705_at	PRKAB2	protein kinase AMP-activated non-catalytic subunit beta 2	-0.74	0.74	0	0.6	GSE6731
36215_at	PRKACB	protein kinase cAMP-activated catalytic subunit beta	-2.13	2.13	0	0.23	GSE6731
226_at;227_g_at	PRKAR1A	protein kinase cAMP-dependent type I regulatory subunit alpha	-1.2	1.2	0	0.44	GSE6731
37221_at	PRKAR2B	protein kinase cAMP-dependent type II regulatory subunit beta	-1.01	1.01	0.01	0.5	GSE6731
37301_at	PRKCB	protein kinase C beta	-0.68	0.68	0.01	0.62	GSE6731
1603_g_at;1602_at;41579_s_at	PRKCI	protein kinase C iota	-1.4	1.4	0.07	0.38	GSE6731
37876_at;1284_at	PRKD3	protein kinase D3	-0.7	0.7	0.09	0.62	GSE6731
1250_at;2012_s_at	PRKDC	protein kinase, DNA-activated, catalytic polypeptide	-0.66	0.66	0.1	0.63	GSE6731
36258_at	PRKG1	protein kinase, cGMP-dependent, type I	-0.61	0.61	0.01	0.66	GSE6731
35752_s_at	PROS1	protein S (alpha)	-1.24	1.24	0.01	0.42	GSE6731
40424_at;40545_at	PROSC	proline synthetase cotranscribed homolog (bacterial)	-0.7	0.7	0.06	0.61	GSE6731
37507_i_at;37506_at	PRPF40A	pre-mRNA processing factor 40 homolog A	-1.25	1.25	0	0.42	GSE6731
32508_at	PRRC2C	proline rich coiled-coil 2C	-0.66	0.66	0.02	0.63	GSE6731
35794_at	PSD3	pleckstrin and Sec7 domain containing 3	-0.75	0.75	0.01	0.6	GSE6731
35658_at	PSEN1	presenilin 1	-1.12	1.12	0.01	0.46	GSE6731
40857_f_at	PSG3	pregnancy specific beta-1-glycoprotein 11///pregnancy specific beta-1-glycoprotein 3	-0.7	0.7	0.02	0.62	GSE6731
39243_s_at;37622_r_at	PSIP1	PC4 and SFRS1 interacting protein 1	-0.81	0.81	0.02	0.57	GSE6731
40206_at	PSKH1	protein serine kinase H1	2.37	2.37	0	5.15	GSE6731
384_at	PSMB10	proteasome subunit beta 10	0.96	0.96	0	1.95	GSE6731
941_at	PSMB6	proteasome subunit beta 6	0.72	0.72	0.01	1.64	GSE6731
592_at	PSMC3	proteasome 26S subunit, ATPase 3	0.71	0.71	0.02	1.64	GSE6731
949_s_at	PSMC6	proteasome 26S subunit, ATPase 6	-0.83	0.83	0.01	0.56	GSE6731
1192_at	PSMD12	proteasome 26S subunit, non-ATPase 12	-0.92	0.92	0.02	0.53	GSE6731
1184_at;41171_at	PSME2	microRNA 7703///proteasome activator subunit 2	0.63	0.63	0	1.54	GSE6731
39552_at;31675_s_at	PTEN	phosphatase and tensin homolog;phosphatase and tensin homolog pseudogene 1///phosphatase and tensin homolog	-0.67	0.67	0.01	0.63	GSE6731
38407_r_at;216_at	PTGDS	prostaglandin D2 synthase	0.73	0.73	0	1.66	GSE6731
32548_at	PTGES3	prostaglandin E synthase 3	-1.11	1.11	0.04	0.46	GSE6731
34015_at	PTGFR	prostaglandin F receptor	0.77	0.77	0.04	1.71	GSE6731
35838_at	PTGR2	prostaglandin reductase 2///zinc finger protein 410	-0.82	0.82	0.01	0.57	GSE6731
615_s_at;37989_at	PTHLH	parathyroid hormone like hormone	-0.73	0.73	0.01	0.6	GSE6731
312_s_at	PTK2	protein tyrosine kinase 2	-1.07	1.07	0.01	0.48	GSE6731
234_s_at	PTN	pleiotrophin	-0.59	0.59	0.03	0.67	GSE6731
38415_at;1241_at	PTP4A2	protein tyrosine phosphatase type IVA, member 2	-0.9	0.9	0.02	0.54	GSE6731
1463_at	PTPN12	protein tyrosine phosphatase, non-receptor type 12	-1.14	1.14	0.02	0.45	GSE6731
34198_at	PTPN13	protein tyrosine phosphatase, non-receptor type 13	-1.03	1.03	0.01	0.49	GSE6731
1264_at	PTPN2	protein tyrosine phosphatase, non-receptor type 2	1.22	1.22	0.01	2.33	GSE6731
1460_g_at	PTPN4	protein tyrosine phosphatase, non-receptor type 4	-0.91	0.91	0.01	0.53	GSE6731
1256_at;33910_at	PTPRD	protein tyrosine phosphatase, receptor type D	-0.91	0.91	0.04	0.53	GSE6731
40583_at;40582_at	PTPRJ	protein tyrosine phosphatase, receptor type J	-0.62	0.62	0.04	0.65	GSE6731
31892_at	PTPRM	protein tyrosine phosphatase, receptor type M	-0.6	0.6	0.02	0.66	GSE6731
1190_at;32199_at	PTPRO	protein tyrosine phosphatase, receptor type O	-0.75	0.75	0.02	0.59	GSE6731
1658_g_at	PTPRR	protein tyrosine phosphatase, receptor type R	-0.83	0.83	0.07	0.56	GSE6731
34245_at	PXDC1	PX domain containing 1	0.64	0.64	0.01	1.56	GSE6731
32015_at	PYGO1	pygopus family PHD finger 1	0.77	0.77	0.02	1.71	GSE6731
39759_at	QKI	QKI, KH domain containing RNA binding	-1.45	1.45	0.01	0.36	GSE6731
36610_at	R3HDM1	R3H domain containing 1	-0.78	0.78	0.02	0.58	GSE6731
33326_at	RAB21	RAB21, member RAS oncogene family	-0.7	0.7	0.08	0.62	GSE6731
809_at	RAB27A	RAB27A, member RAS oncogene family	-0.76	0.76	0.03	0.59	GSE6731
623_s_at;32581_at	RAB2A	RAB2A, member RAS oncogene family	-1.22	1.22	0.03	0.43	GSE6731
33599_at	RAB30	RAB30, member RAS oncogene family	0.74	0.74	0.01	1.67	GSE6731
33418_at	RAB3GAP1	RAB3 GTPase activating protein catalytic subunit 1	-0.64	0.64	0	0.64	GSE6731
32762_i_at	RAB3GAP2	RAB3 GTPase activating non-catalytic protein subunit 2///aurora kinase A pseudogene 1	-0.6	0.6	0	0.66	GSE6731
1685_at;39244_at	RAB4A	S-phase response (cyclin related)///RAB4A, member RAS oncogene family	-0.59	0.59	0.03	0.66	GSE6731
600_at	RAB5A	RAB5A, member RAS oncogene family	-0.94	0.94	0.02	0.52	GSE6731
622_at;35304_at	RAB6A	RAB6C-like///RAB6A, member RAS oncogene family	-0.7	0.7	0.04	0.62	GSE6731
39628_at	RAB9A	RAB9A, member RAS oncogene family	-0.59	0.59	0.02	0.67	GSE6731
36857_at	RAD1	RAD1 checkpoint DNA exonuclease	-0.96	0.96	0.01	0.51	GSE6731
41157_at;1874_at	RAD23B	RAD23 homolog B, nucleotide excision repair protein	-0.75	0.75	0.04	0.6	GSE6731
1533_at	RAD50	RAD50 double strand break repair protein	-0.85	0.85	0.01	0.56	GSE6731
37793_r_at	RAD51D	RAD51 paralog D	-1.08	1.08	0	0.47	GSE6731
1876_at	RALA	RALA Ras like proto-oncogene A	-0.76	0.76	0.02	0.59	GSE6731
228_at	RALB	RALB Ras like proto-oncogene B	-0.97	0.97	0.01	0.51	GSE6731
41342_at	RANBP1	RAN binding protein 1	-0.7	0.7	0.04	0.61	GSE6731
1848_at;38756_at	RAP1A	RAP1A, member of RAS oncogene family	-1.24	1.24	0	0.42	GSE6731
1903_at	RAP1B	RAP1B, member of RAS oncogene family	-1.18	1.18	0.02	0.44	GSE6731
33080_s_at	RAP1GAP	RAP1 GTPase activating protein	-0.81	0.81	0	0.57	GSE6731
38062_at	RAPGEF5	Rap guanine nucleotide exchange factor 5	-0.88	0.88	0	0.54	GSE6731
34653_at	RAPSN	receptor associated protein of the synapse	-0.62	0.62	0	0.65	GSE6731
1381_at	RARB	retinoic acid receptor beta	1.06	1.06	0.01	2.08	GSE6731
1816_at	RASA2	RAS p21 protein activator 2	-0.59	0.59	0.05	0.67	GSE6731
32862_at	RASA3	RAS p21 protein activator 3	0.8	0.8	0	1.74	GSE6731
38360_at;38359_at	RASGRP2	RAS guanyl releasing protein 2	0.78	0.78	0.01	1.72	GSE6731
41486_at	RASSF8	Ras association domain family member 8	2.01	2.01	0	4.03	GSE6731
1571_f_at;1900_at;1672_f_at	RB1	RB transcriptional corepressor 1	-1.34	1.34	0.05	0.39	GSE6731
34875_r_at	RB1CC1	RB1 inducible coiled-coil 1	-0.77	0.77	0.02	0.59	GSE6731
1318_at	RBBP4	RB binding protein 4, chromatin remodeling factor	-1.06	1.06	0.01	0.48	GSE6731
36769_at	RBBP5	RB binding protein 5, histone lysine methyltransferase complex subunit	-0.99	0.99	0	0.5	GSE6731
38266_at	RBBP6	RB binding protein 6, ubiquitin ligase	-0.73	0.73	0.03	0.6	GSE6731
40260_g_at;40259_at	RBFOX2	RNA binding protein, fox-1 homolog 2	-0.82	0.82	0.01	0.57	GSE6731
1907_at	RBL1	RB transcriptional corepressor like 1	-0.73	0.73	0	0.6	GSE6731
41208_at	RBM25	RNA binding motif protein 25	-0.64	0.64	0.01	0.64	GSE6731
39725_at	RBM39	RNA binding motif protein 39	-0.87	0.87	0.03	0.55	GSE6731
40820_at	RBM8A	RNA binding motif protein 8A	1.08	1.08	0.04	2.11	GSE6731
34187_at	RBMS2	RNA binding motif single stranded interacting protein 2	-0.76	0.76	0.01	0.59	GSE6731
32552_at	RBP4	retinol binding protein 4	-1.55	1.55	0.01	0.34	GSE6731
36046_at	RCHY1	ring finger and CHY zinc finger domain containing 1	-0.69	0.69	0.02	0.62	GSE6731
40556_at	RCN1	uncharacterized LOC440034///reticulocalbin 1	0.74	0.74	0.05	1.67	GSE6731
37727_i_at	RCN2	reticulocalbin 2	-1.03	1.03	0.04	0.49	GSE6731
37587_at	RCVRN	recoverin	-0.74	0.74	0	0.6	GSE6731
32022_at	RDH11	retinol dehydrogenase 11 (all-trans/9-cis/11-cis)	-0.69	0.69	0.03	0.62	GSE6731
34886_at	RDX	radixin	-0.93	0.93	0.01	0.53	GSE6731
35234_at;35236_g_at	RECK	reversion inducing cysteine rich protein with kazal motifs	-0.61	0.61	0.04	0.65	GSE6731
354_s_at;34684_at	RECQL	RecQ like helicase	-1.53	1.53	0	0.35	GSE6731
41572_r_at	REL	REL proto-oncogene, NF-kB subunit	1.19	1.19	0.01	2.28	GSE6731
31986_at	REPS1	RALBP1 associated Eps domain containing 1	1.19	1.19	0.01	2.27	GSE6731
1745_at;1823_g_at	RET	ret proto-oncogene	0.72	0.72	0.02	1.64	GSE6731
38908_s_at	REV3L	REV3 like, DNA directed polymerase zeta catalytic subunit	-0.8	0.8	0.01	0.58	GSE6731
40166_at	RFC5	replication factor C subunit 5	-0.64	0.64	0.07	0.64	GSE6731
41174_at	RGPD3	RANBP2-like and GRIP domain containing 6///RANBP2-like and GRIP domain containing 8///RANBP2-like and GRIP domain containing 3///RANBP2-like and GRIP domain containing 4///RANBP2-like and GRIP domain containing 5///GRIP and coiled-coil domain containing 2	-1.26	1.26	0	0.42	GSE6731
41174_at	RGPD4	RANBP2-like and GRIP domain containing 6///RANBP2-like and GRIP domain containing 8///RANBP2-like and GRIP domain containing 3///RANBP2-like and GRIP domain containing 4///RANBP2-like and GRIP domain containing 5///GRIP and coiled-coil domain containing 2	-1.26	1.26	0	0.42	GSE6731
41174_at	RGPD5	RANBP2-like and GRIP domain containing 6///RANBP2-like and GRIP domain containing 8///RANBP2-like and GRIP domain containing 3///RANBP2-like and GRIP domain containing 4///RANBP2-like and GRIP domain containing 5///GRIP and coiled-coil domain containing 2	-1.26	1.26	0	0.42	GSE6731
41174_at	RGPD6	RANBP2-like and GRIP domain containing 6///RANBP2-like and GRIP domain containing 8///RANBP2-like and GRIP domain containing 3///RANBP2-like and GRIP domain containing 4///RANBP2-like and GRIP domain containing 5///GRIP and coiled-coil domain containing 2	-1.26	1.26	0	0.42	GSE6731
41174_at	RGPD8	RANBP2-like and GRIP domain containing 6///RANBP2-like and GRIP domain containing 8///RANBP2-like and GRIP domain containing 3///RANBP2-like and GRIP domain containing 4///RANBP2-like and GRIP domain containing 5///GRIP and coiled-coil domain containing 2	-1.26	1.26	0	0.42	GSE6731
35459_at	RGS13	regulator of G-protein signaling 13	-2.13	2.13	0	0.23	GSE6731
37701_at	RGS2	regulator of G-protein signaling 2	-0.59	0.59	0.09	0.66	GSE6731
37637_at	RGS3	regulator of G-protein signaling 3	0.75	0.75	0.05	1.68	GSE6731
40653_at	RGS7	regulator of G-protein signaling 7	-0.62	0.62	0.02	0.65	GSE6731
1813_at	RHBDF1	rhomboid 5 homolog 1	0.82	0.82	0.01	1.77	GSE6731
40627_at	RHEB	Ras homolog enriched in brain	-0.79	0.79	0.01	0.58	GSE6731
32215_i_at;32216_r_at	RHOBTB3	Rho related BTB domain containing 3	-1.04	1.04	0.06	0.49	GSE6731
32954_at	RIF1	replication timing regulatory factor 1	-0.84	0.84	0.03	0.56	GSE6731
1778_g_at	RIN1	Ras and Rab interactor 1	0.82	0.82	0	1.77	GSE6731
35888_at	RLBP1	retinaldehyde binding protein 1	1.16	1.16	0.01	2.23	GSE6731
31732_at	RLN2	relaxin 2	-0.86	0.86	0.01	0.55	GSE6731
36580_at	RMND5A	required for meiotic nuclear division 5 homolog A	-1.16	1.16	0.03	0.45	GSE6731
32664_at	RNASE4	ribonuclease A family member 4	-0.89	0.89	0	0.54	GSE6731
34660_at	RNASE6	ribonuclease A family member k6	-0.65	0.65	0.01	0.64	GSE6731
35972_at;36212_at	RNASEH2B	ribonuclease H2 subunit B	-0.62	0.62	0.02	0.65	GSE6731
35803_at	RND3	Rho family GTPase 3	-0.97	0.97	0.01	0.51	GSE6731
39150_at	RNF11	ring finger protein 11	-1.04	1.04	0.02	0.49	GSE6731
32129_at;33111_at	RNF115	ring finger protein 115	-0.7	0.7	0.05	0.61	GSE6731
35811_at	RNF13	ring finger protein 13	-0.64	0.64	0.03	0.64	GSE6731
35212_at	RNF139	ring finger protein 139	-0.63	0.63	0.08	0.64	GSE6731
33343_at	RNF14	ring finger protein 14	-0.91	0.91	0.02	0.53	GSE6731
33484_at	RNF2	ring finger protein 2	-0.8	0.8	0.02	0.57	GSE6731
37477_at	RNF216	ring finger protein 216	-0.75	0.75	0.04	0.59	GSE6731
35656_at	RNF6	ring finger protein 6	-0.79	0.79	0.02	0.58	GSE6731
38073_at	RNMT	RNA guanine-7 methyltransferase	-0.61	0.61	0.07	0.66	GSE6731
32381_at	RORB	RAR related orphan receptor B	-0.65	0.65	0.01	0.64	GSE6731
652_g_at	RPA3	replication protein A3	-0.62	0.62	0.1	0.65	GSE6731
37797_at	RPE	ribulose-5-phosphate-3-epimerase	-0.61	0.61	0.02	0.65	GSE6731
32433_at	RPL15	ribosomal protein L15	-0.64	0.64	0.06	0.64	GSE6731
41131_f_at	RPL36A-HNRNPH2	RPL36A-HNRNPH2 readthrough///heterogeneous nuclear ribonucleoprotein H2 (H')	-0.68	0.68	0.03	0.62	GSE6731
33424_at	RPN1	ribophorin I	-0.65	0.65	0.09	0.64	GSE6731
31948_at	RPS21	ribosomal protein S21	0.65	0.65	0.03	1.57	GSE6731
41432_at	RPS6KA5	ribosomal protein S6 kinase A5	-1.63	1.63	0	0.32	GSE6731
238_at	RPS6KB1	ribosomal protein S6 kinase B1	-0.7	0.7	0.02	0.62	GSE6731
1838_g_at;1837_at	RRAS2	related RAS viral (r-ras) oncogene homolog 2	-0.66	0.66	0.02	0.63	GSE6731
39820_at	RRN3	uncharacterized LOC101930306///RRN3 homolog, RNA polymerase I transcription factor pseudogene 1///RRN3 homolog, RNA polymerase I transcription factor pseudogene 2///RRN3 homolog, RNA polymerase I transcription factor	-0.64	0.64	0	0.64	GSE6731
39820_at	RRN3P2	uncharacterized LOC101930306///RRN3 homolog, RNA polymerase I transcription factor pseudogene 1///RRN3 homolog, RNA polymerase I transcription factor pseudogene 2///RRN3 homolog, RNA polymerase I transcription factor	-0.64	0.64	0	0.64	GSE6731
37828_at	RSBN1	round spermatid basic protein 1	-0.86	0.86	0.01	0.55	GSE6731
37161_at	RSL1D1	ribosomal L1 domain containing 1	-0.6	0.6	0.01	0.66	GSE6731
41303_r_at	RSRP1	arginine and serine rich protein 1	-1.44	1.44	0.02	0.37	GSE6731
38436_at	RTF1	RTF1 homolog, Paf1/RNA polymerase II complex component	-0.63	0.63	0.01	0.65	GSE6731
37732_at	RYBP	RING1 and YY1 binding protein	-0.6	0.6	0.03	0.66	GSE6731
539_at	RYK	receptor-like tyrosine kinase	-0.65	0.65	0.01	0.64	GSE6731
41471_at	S100A9	S100 calcium binding protein A9	0.79	0.79	0.03	1.73	GSE6731
34319_at	S100P	S100 calcium binding protein P	-1.43	1.43	0.07	0.37	GSE6731
36511_at	SACM1L	SAC1 suppressor of actin mutations 1-like (yeast)	-0.62	0.62	0.08	0.65	GSE6731
34845_at	SAMM50	SAMM50 sorting and assembly machinery component	0.72	0.72	0.04	1.65	GSE6731
36975_at	SARAF	store-operated calcium entry associated regulatory factor	-0.64	0.64	0.05	0.64	GSE6731
41708_at	SATB2	SATB homeobox 2	-0.87	0.87	0.01	0.55	GSE6731
33421_s_at	SC5D	sterol-C5-desaturase	-0.82	0.82	0.02	0.57	GSE6731
35259_s_at	SCAF11	SR-related CTD associated factor 11	-0.98	0.98	0.01	0.51	GSE6731
34274_at	SCAF8	SR-related CTD associated factor 8	-1	1	0	0.5	GSE6731
38849_at	SCAMP1	secretory carrier membrane protein 1	-1.84	1.84	0	0.28	GSE6731
37546_r_at	SCAMP5	secretory carrier membrane protein 5	1.61	1.61	0	3.05	GSE6731
31368_at;40937_at	SCAPER	S-phase cyclin A associated protein in the ER	-0.75	0.75	0.01	0.59	GSE6731
40034_r_at	SCARF1	scavenger receptor class F member 1	-0.96	0.96	0	0.51	GSE6731
33930_at	SCFD1	sec1 family domain containing 1	-0.62	0.62	0.01	0.65	GSE6731
36924_r_at	SCG2	secretogranin II	-0.98	0.98	0.04	0.51	GSE6731
41066_at	SCGB2A1	secretoglobin family 2A member 1	-0.99	0.99	0.01	0.5	GSE6731
38516_at	SCN1B	sodium voltage-gated channel beta subunit 1	-0.73	0.73	0	0.6	GSE6731
32947_at	SCN9A	sodium voltage-gated channel alpha subunit 9	-0.98	0.98	0	0.51	GSE6731
39682_at	SCNN1B	sodium channel epithelial 1 beta subunit	-0.84	0.84	0	0.56	GSE6731
36688_at	SCP2	sterol carrier protein 2	-0.83	0.83	0.01	0.56	GSE6731
38110_at	SDCBP	syndecan binding protein	-0.6	0.6	0.02	0.66	GSE6731
39099_at	SEC23A	Sec23 homolog A, coat complex II component	-0.62	0.62	0.09	0.65	GSE6731
34895_at	SEC23IP	SEC23 interacting protein	-0.83	0.83	0.01	0.56	GSE6731
34199_at	SEC24A	SEC24 homolog A, COPII coat complex component	-0.89	0.89	0.03	0.54	GSE6731
32770_at	SEC24D	SEC24 homolog D, COPII coat complex component	-1.99	1.99	0	0.25	GSE6731
35827_at	SEC31A	SEC31 homolog A, COPII coat complex component	-0.72	0.72	0.01	0.61	GSE6731
39493_at	SEC61A1	Sec61 translocon alpha 1 subunit	0.71	0.71	0.03	1.63	GSE6731
38100_at	SEC62	SEC62 homolog, preprotein translocation factor	-0.89	0.89	0.01	0.54	GSE6731
34349_at	SEC63	SEC63 homolog, protein translocation regulator	-0.87	0.87	0	0.55	GSE6731
40689_at	SEL1L	SEL1L ERAD E3 ligase adaptor subunit	-0.69	0.69	0	0.62	GSE6731
376_at;377_g_at	SEMA3C	semaphorin 3C	-1.36	1.36	0.04	0.39	GSE6731
35889_at	SEMA3D	semaphorin 3D	-0.95	0.95	0.01	0.52	GSE6731
34681_at	SEMA3E	semaphorin 3E	-0.62	0.62	0.01	0.65	GSE6731
35667_at	SEMA3F	semaphorin 3F	0.96	0.96	0.01	1.94	GSE6731
36275_at;32467_at	SEMA6A	semaphorin 6A	-1.01	1.01	0.02	0.5	GSE6731
33934_at	SENP6	SUMO1/sentrin specific peptidase 6	-1.23	1.23	0.02	0.43	GSE6731
34363_at	SEPP1	selenoprotein P, plasma, 1	-0.75	0.75	0.06	0.59	GSE6731
38033_at	2010-09-01	septin 10	-0.63	0.63	0.07	0.65	GSE6731
34412_s_at	2005-09-01	SEPT5-GP1BB readthrough///septin 5///glycoprotein Ib platelet beta subunit	0.74	0.74	0	1.67	GSE6731
34412_s_at;40632_at	SEPT5-GP1BB	SEPT5-GP1BB readthrough///septin 5///glycoprotein Ib platelet beta subunit;SEPT5-GP1BB readthrough	0.76	0.76	0.04	1.69	GSE6731
40441_g_at;40440_at;40442_f_at	SERBP1	SERPINE1 mRNA binding protein 1	-0.63	0.63	0.1	0.65	GSE6731
33443_at	SERINC1	serine incorporator 1	-1.33	1.33	0	0.4	GSE6731
34840_at	SERINC5	serine incorporator 5	-0.74	0.74	0.07	0.6	GSE6731
37035_at	SERP1	stress-associated endoplasmic reticulum protein 1	-1.24	1.24	0	0.42	GSE6731
37207_at	SERPINA7	serpin family A member 7	1.12	1.12	0.02	2.18	GSE6731
863_g_at;862_at	SERPINB5	serpin family B member 5	-0.97	0.97	0.08	0.51	GSE6731
35577_at	SERPINB7	serpin family B member 7	-0.81	0.81	0.04	0.57	GSE6731
33681_at;39167_r_at	SERPINH1	serpin family H member 1	0.62	0.62	0.01	1.53	GSE6731
38173_at	SETD1B	SET domain containing 1B	0.69	0.69	0.01	1.61	GSE6731
33322_i_at;33323_r_at	SFN	stratifin	1.16	1.16	0.01	2.23	GSE6731
41378_at	SGCD	sarcoglycan delta	-0.98	0.98	0	0.51	GSE6731
31881_at	SGMS1	sphingomyelin synthase 1	-1.33	1.33	0.01	0.4	GSE6731
39714_at	SH3BGRL	SH3 domain binding glutamate rich protein like	-0.94	0.94	0.01	0.52	GSE6731
38659_at	SHOC2	SHOC2, leucine rich repeat scaffold protein	-0.92	0.92	0	0.53	GSE6731
33491_at	SI	sucrase-isomaltase	-2.03	2.03	0.02	0.25	GSE6731
32160_at	SIAH1	siah E3 ubiquitin protein ligase 1	-0.59	0.59	0.01	0.66	GSE6731
40894_at;40895_g_at	SIKE1	suppressor of IKBKE 1	-0.69	0.69	0.02	0.62	GSE6731
40805_at	SIPA1L1	signal induced proliferation associated 1 like 1	-0.73	0.73	0	0.6	GSE6731
40723_at	SIT1	signaling threshold regulating transmembrane adaptor 1	-0.67	0.67	0	0.63	GSE6731
37998_at	SKIV2L	Ski2 like RNA helicase	0.67	0.67	0.01	1.59	GSE6731
36913_at	SLBP	stem-loop binding protein	-0.78	0.78	0.02	0.58	GSE6731
35904_at	SLC10A2	solute carrier family 10 member 2	-0.7	0.7	0.01	0.61	GSE6731
39841_at	SLC16A6	solute carrier family 16 member 6	-0.72	0.72	0.07	0.61	GSE6731
31403_at	SLC18A1	solute carrier family 18 member A1	-0.68	0.68	0.05	0.62	GSE6731
35854_at	SLC18A2	solute carrier family 18 member A2	-0.8	0.8	0.01	0.58	GSE6731
38268_at	SLC1A1	solute carrier family 1 member 1	-1.03	1.03	0.01	0.49	GSE6731
31569_at	SLC1A7	solute carrier family 1 member 7	0.75	0.75	0.01	1.68	GSE6731
1138_at	SLC20A1	solute carrier family 20 member 1	1.15	1.15	0	2.22	GSE6731
38122_at	SLC23A2	solute carrier family 23 member 2	-0.62	0.62	0	0.65	GSE6731
39812_at	SLC25A10	mitochondrial ribosomal protein L12///solute carrier family 25 member 10	0.76	0.76	0	1.69	GSE6731
39195_s_at	SLC25A26	solute carrier family 25 member 26	0.82	0.82	0	1.76	GSE6731
35465_at	SLC25A40	solute carrier family 25 member 40	-1.14	1.14	0	0.46	GSE6731
37178_at	SLC25A46	solute carrier family 25 member 46	-0.83	0.83	0.01	0.56	GSE6731
40435_at	SLC25A6	solute carrier family 25 member 6	0.94	0.94	0	1.92	GSE6731
40538_at	SLC26A10	solute carrier family 26 member 10	0.73	0.73	0.01	1.66	GSE6731
39637_at	SLC26A2	solute carrier family 26 member 2	-1.13	1.13	0.02	0.46	GSE6731
37076_at	SLC2A4	solute carrier family 2 member 4	0.78	0.78	0.01	1.72	GSE6731
37440_at	SLC30A4	solute carrier family 30 member 4	-0.61	0.61	0.01	0.66	GSE6731
37895_at	SLC35A1	solute carrier family 35 member A1	-0.6	0.6	0.02	0.66	GSE6731
38208_at	SLC35A3	solute carrier family 35 member A3	-0.69	0.69	0.01	0.62	GSE6731
40456_at	SLC39A8	solute carrier family 39 member 8	-1.08	1.08	0.01	0.47	GSE6731
37489_s_at	SLC4A3	solute carrier family 4 member 3	0.68	0.68	0	1.61	GSE6731
35871_s_at	SLC4A4	solute carrier family 4 member 4	-2.02	2.02	0	0.25	GSE6731
34936_at	SLC4A7	solute carrier family 4 member 7	-1.47	1.47	0	0.36	GSE6731
38133_at	SLC5A12	solute carrier family 5 member 12	0.8	0.8	0.01	1.74	GSE6731
40813_at;40812_at	SLC5A3	solute carrier family 5 member 3	-1.1	1.1	0.01	0.47	GSE6731
33191_at	SLF2	SMC5-SMC6 complex localization factor 2	-0.82	0.82	0.01	0.56	GSE6731
38669_at	SLK	STE20 like kinase	-0.77	0.77	0.04	0.58	GSE6731
509_at;510_g_at	SMAD4	SMAD family member 4	-1.11	1.11	0.01	0.46	GSE6731
1013_at;39926_at;1952_s_at	SMAD5	SMAD family member 5	-1.74	1.74	0.01	0.3	GSE6731
1857_at	SMAD7	SMAD family member 7	-0.59	0.59	0.02	0.67	GSE6731
40213_at	SMARCA1	SWI/SNF related, matrix associated, actin dependent regulator of chromatin, subfamily a, member 1	-0.74	0.74	0.02	0.6	GSE6731
40962_s_at	SMARCA2	SWI/SNF related, matrix associated, actin dependent regulator of chromatin, subfamily a, member 2	-0.87	0.87	0	0.55	GSE6731
452_at;40810_at	SMARCC1	SWI/SNF related, matrix associated, actin dependent regulator of chromatin subfamily c member 1	-0.61	0.61	0.04	0.66	GSE6731
34763_at	SMC3	structural maintenance of chromosomes 3	-1.13	1.13	0.01	0.46	GSE6731
34878_at	SMC4	structural maintenance of chromosomes 4	-1.2	1.2	0.04	0.43	GSE6731
38082_at	SMCHD1	structural maintenance of chromosomes flexible hinge domain containing 1	-0.84	0.84	0.06	0.56	GSE6731
32638_s_at;32636_f_at;32637_r_at	SMG1	putative uncharacterized SMG1-like protein///bolA family member 2///SMG1, nonsense mediated mRNA decay associated PI3K related kinase	-1.29	1.29	0.01	0.41	GSE6731
41733_at	SMG1P2	SMG1P5, nonsense mediated mRNA decay associated PI3K related kinase pseudogene 5///bolA family member 2///SMG1P2, nonsense mediated mRNA decay associated PI3K related kinase pseudogene 2	-1.26	1.26	0.01	0.42	GSE6731
41733_at	SMG1P5	SMG1P5, nonsense mediated mRNA decay associated PI3K related kinase pseudogene 5///bolA family member 2///SMG1P2, nonsense mediated mRNA decay associated PI3K related kinase pseudogene 2	-1.26	1.26	0.01	0.42	GSE6731
37313_at	SMN1	survival of motor neuron 2, centromeric///survival of motor neuron 1, telomeric	-0.95	0.95	0	0.52	GSE6731
37313_at	SMN2	survival of motor neuron 2, centromeric///survival of motor neuron 1, telomeric	-0.95	0.95	0	0.52	GSE6731
39950_at	SMPDL3A	sphingomyelin phosphodiesterase acid like 3A	-1.26	1.26	0	0.42	GSE6731
33354_at	SMURF2	SMAD specific E3 ubiquitin protein ligase 2	-1.11	1.11	0	0.46	GSE6731
35775_at	SMYD2	SET and MYND domain containing 2	-0.91	0.91	0.01	0.53	GSE6731
38288_at	SNAI2	snail family transcriptional repressor 2	1.19	1.19	0.03	2.28	GSE6731
32178_r_at;32179_s_at	SNAP23	synaptosome associated protein 23	-0.94	0.94	0.01	0.52	GSE6731
38484_at	SNAP25	synaptosome associated protein 25	-1.03	1.03	0	0.49	GSE6731
37291_r_at	SNCA	synuclein alpha	-0.78	0.78	0.06	0.58	GSE6731
37681_i_at;37682_r_at	SNHG4	small nucleolar RNA host gene 4///matrin 3	-0.61	0.61	0.08	0.65	GSE6731
34791_at	SNORA29	small nucleolar RNA, H/ACA box 29///t-complex 1	0.63	0.63	0.04	1.55	GSE6731
41107_at	SNPH	syntaphilin	-0.66	0.66	0.01	0.63	GSE6731
37075_at	SNTB1	syntrophin beta 1	0.76	0.76	0.03	1.7	GSE6731
40605_at;36216_at	SNX4	sorting nexin 4	-0.63	0.63	0.07	0.64	GSE6731
41593_at;41592_at	SOCS1	suppressor of cytokine signaling 1	0.63	0.63	0.02	1.55	GSE6731
32669_at	SOCS5	suppressor of cytokine signaling 5	-0.8	0.8	0.02	0.57	GSE6731
34666_at	SOD2	uncharacterized LOC100129518///superoxide dismutase 2, mitochondrial	-0.86	0.86	0.01	0.55	GSE6731
31654_at	SORCS3	sortilin related VPS10 domain containing receptor 3	-0.69	0.69	0.01	0.62	GSE6731
39577_at	SOSTDC1	sclerostin domain containing 1	-1.04	1.04	0.03	0.49	GSE6731
33131_at	SOX4	SRY-box 4	0.67	0.67	0.02	1.59	GSE6731
33436_at	SOX9	SRY-box 9	-0.91	0.91	0.01	0.53	GSE6731
37212_at	SP2	Sp2 transcription factor	-0.67	0.67	0	0.63	GSE6731
41573_at	SP3	Sp3 transcription factor	-1.44	1.44	0	0.37	GSE6731
39419_at	SPAG9	sperm associated antigen 9	-1.26	1.26	0	0.42	GSE6731
35171_at	SPAST	spastin	-0.75	0.75	0.08	0.59	GSE6731
38009_at	SPDEF	SAM pointed domain containing ETS transcription factor	1.06	1.06	0.01	2.09	GSE6731
1685_at;39244_at	SPHAR	S-phase response (cyclin related)///RAB4A, member RAS oncogene family	-0.59	0.59	0.03	0.66	GSE6731
1341_at	SPI1	Spi-1 proto-oncogene	0.74	0.74	0.02	1.67	GSE6731
40315_at	SPINK5	serine peptidase inhibitor, Kazal type 5	-1.61	1.61	0.01	0.33	GSE6731
35277_at	SPON1	spondin 1	-1.2	1.2	0.01	0.43	GSE6731
33700_at	SPRY2	sprouty RTK signaling antagonist 2	-1.37	1.37	0	0.39	GSE6731
38906_at	SPTA1	spectrin alpha, erythrocytic 1	0.6	0.6	0.04	1.52	GSE6731
33399_at	SPTSSA	serine palmitoyltransferase small subunit A	-0.62	0.62	0.01	0.65	GSE6731
36033_at	SREK1	splicing regulatory glutamic acid and lysine rich protein 1	-1.08	1.08	0.01	0.47	GSE6731
39289_at	SREK1IP1	SREK1 interacting protein 1	-0.66	0.66	0.01	0.63	GSE6731
37563_at	SRGAP3	SLIT-ROBO Rho GTPase activating protein 3	-0.85	0.85	0.01	0.55	GSE6731
39055_at	SRI	sorcin	-0.63	0.63	0.02	0.65	GSE6731
35060_at	SRP19	zinc finger CCCH-type, RNA binding motif and serine/arginine rich 2///zinc finger CCCH-type, RNA binding motif and serine/arginine rich 1///signal recognition particle 19	-0.72	0.72	0.02	0.61	GSE6731
31670_s_at;33837_at	SRP72	signal recognition particle 72	-1.11	1.11	0.03	0.46	GSE6731
1031_at	SRPK1	SRSF protein kinase 1	-0.69	0.69	0.07	0.62	GSE6731
37409_at	SRPK2	SRSF protein kinase 2	-0.75	0.75	0.07	0.6	GSE6731
40983_s_at	SRR	serine racemase	-0.9	0.9	0.05	0.54	GSE6731
41737_at	SRRM1	serine and arginine repetitive matrix 1	-0.83	0.83	0.02	0.56	GSE6731
36099_at	SRSF1	serine and arginine rich splicing factor 1	-0.98	0.98	0.05	0.51	GSE6731
34717_s_at	SRSF10	serine and arginine rich splicing factor 10	-1.7	1.7	0	0.31	GSE6731
32183_at	SRSF11	serine and arginine rich splicing factor 11	-0.99	0.99	0.02	0.5	GSE6731
40453_s_at	SRSF5	serine and arginine rich splicing factor 5	-0.89	0.89	0.02	0.54	GSE6731
32165_at	SRSF7	serine and arginine rich splicing factor 7	-0.75	0.75	0.01	0.6	GSE6731
38409_at	SSFA2	sperm specific antigen 2	-1.15	1.15	0.01	0.45	GSE6731
34648_at;34649_at	SSR1	signal sequence receptor subunit 1	-1.07	1.07	0.01	0.48	GSE6731
35950_at	SSX4	SSX family member 4B///SSX family member 6, pseudogene///SSX family member 4///SSX family member 1	-0.89	0.89	0	0.54	GSE6731
35950_at	SSX4B	SSX family member 4B///SSX family member 6, pseudogene///SSX family member 4///SSX family member 1	-0.89	0.89	0	0.54	GSE6731
31462_f_at	SSX5	SSX family member 5	0.84	0.84	0.02	1.79	GSE6731
35950_at	SSX6	SSX family member 4B///SSX family member 6, pseudogene///SSX family member 4///SSX family member 1	-0.89	0.89	0	0.54	GSE6731
35861_at;40290_f_at;40291_r_at	ST3GAL1	ST3 beta-galactoside alpha-2,3-sialyltransferase 1	0.59	0.59	0.05	1.51	GSE6731
36916_at	ST3GAL4	ST3 beta-galactoside alpha-2,3-sialyltransferase 4	-0.93	0.93	0	0.52	GSE6731
39246_at	STAG1	stromal antigen 1	-0.93	0.93	0	0.52	GSE6731
37524_at	STK17B	serine/threonine kinase 17b	-0.87	0.87	0.02	0.55	GSE6731
31757_at	STK35	serine/threonine kinase 35	0.62	0.62	0.02	1.54	GSE6731
34402_at	STRAP	serine/threonine kinase receptor associated protein	-0.93	0.93	0	0.53	GSE6731
31736_at	STRN	striatin	-0.84	0.84	0	0.56	GSE6731
40901_at	STRN3	striatin 3	-0.64	0.64	0.02	0.64	GSE6731
38034_at	STS	steroid sulfatase (microsomal), isozyme S	-0.77	0.77	0.01	0.59	GSE6731
39252_at	SUCLG2	succinate-CoA ligase GDP-forming beta subunit	-1.61	1.61	0.02	0.33	GSE6731
38712_at	SUCO	SUN domain containing ossification factor	-0.6	0.6	0.01	0.66	GSE6731
31744_at	SULT1B1	sulfotransferase family 1B member 1	-1.34	1.34	0.01	0.4	GSE6731
32478_f_at	SUMO4	small ubiquitin-like modifier 4	-1.24	1.24	0	0.42	GSE6731
34211_at	SUPT20H	SPT20 homolog, SAGA complex component	-1.19	1.19	0	0.44	GSE6731
33205_at	SUPT3H	SPT3 homolog, SAGA and STAGA complex component	0.68	0.68	0.04	1.6	GSE6731
35646_at	SURF1	surfeit 1	0.61	0.61	0.01	1.53	GSE6731
40957_at	SUZ12	SUZ12 polycomb repressive complex 2 subunit	-0.64	0.64	0.05	0.64	GSE6731
34132_at	SV2C	synaptic vesicle glycoprotein 2C	-0.61	0.61	0.05	0.66	GSE6731
36748_at	SYN2	synapsin II	-0.69	0.69	0	0.62	GSE6731
41815_at	SYNE2	spectrin repeat containing nuclear envelope protein 2	-0.85	0.85	0.01	0.55	GSE6731
41692_at	SYNJ1	synaptojanin 1	-0.9	0.9	0.01	0.54	GSE6731
36532_at	SYNJ2	synaptojanin 2	-1.14	1.14	0.01	0.46	GSE6731
33719_at	SYNPO	synaptopodin	1.02	1.02	0	2.03	GSE6731
38075_at	SYPL1	synaptophysin like 1	-0.85	0.85	0	0.55	GSE6731
38816_at	TACC2	transforming acidic coiled-coil containing protein 2	-0.66	0.66	0	0.63	GSE6731
291_s_at	TACSTD2	tumor-associated calcium signal transducer 2	-0.66	0.66	0.01	0.63	GSE6731
37789_at	TADA2A	transcriptional adaptor 2A	-0.7	0.7	0.05	0.61	GSE6731
35006_at	TAF1A	TATA-box binding protein associated factor, RNA polymerase I subunit A	-1.08	1.08	0	0.47	GSE6731
37770_at	TAF2	TATA-box binding protein associated factor 2	-0.63	0.63	0.01	0.65	GSE6731
192_at	TAF7	TATA-box binding protein associated factor 7	-1.03	1.03	0.02	0.49	GSE6731
39742_at	TANK	TRAF family member associated NFKB activator	-2.42	2.42	0	0.19	GSE6731
41646_at;41647_at	TAOK3	TAO kinase 3	-0.96	0.96	0.03	0.51	GSE6731
32554_s_at	TBL1X	transducin (beta)-like 1X-linked	-0.59	0.59	0.03	0.66	GSE6731
31602_at	TBX6	T-box 6	0.64	0.64	0	1.55	GSE6731
38694_at	TCAF1	protein FAM115A-like///TRPM8 channel associated factor 1	-1.18	1.18	0.03	0.44	GSE6731
38317_at	TCEAL1	transcription elongation factor A like 1	-0.6	0.6	0.01	0.66	GSE6731
32049_f_at	TCEB3	transcription elongation factor B subunit 3	-0.73	0.73	0	0.6	GSE6731
35614_at	TCFL5	transcription factor like 5	-0.72	0.72	0	0.61	GSE6731
36028_at	TCIRG1	T-cell immune regulator 1, ATPase H+ transporting V0 subunit a3	0.61	0.61	0.03	1.53	GSE6731
34791_at	TCP1	small nucleolar RNA, H/ACA box 29///t-complex 1	0.63	0.63	0.04	1.55	GSE6731
39273_at	TENM1	teneurin transmembrane protein 1	-0.63	0.63	0	0.65	GSE6731
32255_i_at;32256_r_at;32257_f_at;1342_g_at;1361_at;1329_s_at	TERF1	telomeric repeat binding factor 1	-0.78	0.78	0.07	0.58	GSE6731
33164_at	TESK2	testis-specific kinase 2	-0.88	0.88	0.01	0.54	GSE6731
35581_at	TET1	tet methylcytosine dioxygenase 1	0.8	0.8	0.02	1.74	GSE6731
36191_at	TFAM	transcription factor A, mitochondrial	-0.84	0.84	0.01	0.56	GSE6731
34470_at	TFEC	transcription factor EC	-1.08	1.08	0	0.47	GSE6731
31798_at	TFF1	trefoil factor 1	-1.61	1.61	0.01	0.33	GSE6731
AFFX-HUMTFRR/M11507_M_at;AFFX-HUMTFRR/M11507_3_at	TFRC	transferrin receptor	-1.38	1.38	0.02	0.38	GSE6731
35947_at	TGM1	transglutaminase 1	0.59	0.59	0.02	1.51	GSE6731
41141_at	THAP12	THAP domain containing 12	-0.67	0.67	0.06	0.63	GSE6731
31876_r_at	THAP9-AS1	THAP9 antisense RNA 1	-0.79	0.79	0.04	0.58	GSE6731
115_at;867_s_at	THBS1	thrombospondin 1	-0.61	0.61	0.08	0.66	GSE6731
32124_at;32125_at	THOC2	THO complex 2	-0.99	0.99	0.02	0.5	GSE6731
40383_at	THOC5	THO complex 5	-0.81	0.81	0.02	0.57	GSE6731
33852_at	TIA1	TIA1 cytotoxic granule-associated RNA binding protein	-0.62	0.62	0.08	0.65	GSE6731
36940_at	TIAF1	myosin XVIIIA///TGFB1-induced anti-apoptotic factor 1	0.6	0.6	0.05	1.51	GSE6731
39411_at	TIPARP	TCDD inducible poly(ADP-ribose) polymerase	-0.87	0.87	0	0.55	GSE6731
33035_at	TIPRL	TOR signaling pathway regulator	-1.6	1.6	0	0.33	GSE6731
35148_at	TJP3	tight junction protein 3	0.73	0.73	0.01	1.65	GSE6731
32219_at	TLK1	tousled like kinase 1	-0.8	0.8	0.06	0.57	GSE6731
35321_at	TLK2	tousled like kinase 2	-0.63	0.63	0	0.65	GSE6731
31333_at	TLL1	tolloid like 1	0.83	0.83	0.03	1.78	GSE6731
32166_at	TLN1	talin 1	0.79	0.79	0	1.73	GSE6731
36243_at	TLR1	toll like receptor 1	-0.62	0.62	0	0.65	GSE6731
33488_at	TLR3	toll like receptor 3	-1.04	1.04	0.03	0.49	GSE6731
41629_at	TM4SF4	transmembrane 4 L six family member 4	-0.6	0.6	0.01	0.66	GSE6731
34307_at	TM9SF2	transmembrane 9 superfamily member 2	-0.94	0.94	0.01	0.52	GSE6731
33989_f_at;33988_at	TMBIM6	transmembrane BAX inhibitor motif containing 6	-0.8	0.8	0.03	0.57	GSE6731
39116_at	TMCO1	transmembrane and coiled-coil domains 1	-0.75	0.75	0	0.59	GSE6731
40931_at	TMED5	transmembrane p24 trafficking protein 5	-0.85	0.85	0.04	0.55	GSE6731
38500_at	TMED7	TMED7-TICAM2 readthrough///transmembrane p24 trafficking protein 7	-1.24	1.24	0.01	0.42	GSE6731
38500_at	TMED7-TICAM2	TMED7-TICAM2 readthrough///transmembrane p24 trafficking protein 7	-1.24	1.24	0.01	0.42	GSE6731
40803_at	TMEM123	transmembrane protein 123	-1.27	1.27	0	0.42	GSE6731
40265_s_at	TMEM262	transmembrane protein 262	0.65	0.65	0	1.57	GSE6731
37958_at	TMEM47	transmembrane protein 47	-0.79	0.79	0.01	0.58	GSE6731
37445_at	TMEM5	transmembrane protein 5	-0.93	0.93	0	0.53	GSE6731
39033_at	TMEM59	transmembrane protein 59	-0.59	0.59	0.01	0.66	GSE6731
36901_at	TMF1	TATA element modulatory factor 1	-1.05	1.05	0	0.48	GSE6731
40577_at	TMOD1	thiosulfate sulfurtransferase like domain containing 2///tropomodulin 1	-0.61	0.61	0.02	0.65	GSE6731
32682_at;32683_at	TMPO	thymopoietin	-1.15	1.15	0	0.45	GSE6731
31407_at	TMPRSS15	transmembrane protease, serine 15	0.63	0.63	0.03	1.55	GSE6731
31481_s_at	TMSB10	thymosin beta 10	0.77	0.77	0.04	1.7	GSE6731
695_at	TNC	tenascin C	0.63	0.63	0.06	1.55	GSE6731
33243_at	TNFAIP8	TNF alpha induced protein 8	-0.85	0.85	0.02	0.56	GSE6731
37611_at	TNFRSF11B	TNF receptor superfamily member 11b	-1.1	1.1	0.03	0.47	GSE6731
35107_at	TNFSF11	tumor necrosis factor superfamily member 11	0.64	0.64	0.08	1.56	GSE6731
32319_at	TNFSF4	tumor necrosis factor superfamily member 4	-0.85	0.85	0	0.55	GSE6731
41748_at	TNNC2	troponin C2, fast skeletal type	0.79	0.79	0.09	1.72	GSE6731
38457_at	TNNI2	troponin I2, fast skeletal type	1.17	1.17	0	2.25	GSE6731
40463_at;40464_g_at	TNPO1	transportin 1	-1.77	1.77	0	0.29	GSE6731
40631_at	TOB1	transducer of ERBB2, 1	-1.04	1.04	0	0.48	GSE6731
35620_at	TOMM40	translocase of outer mitochondrial membrane 40	0.73	0.73	0	1.66	GSE6731
1710_s_at	TOP1	topoisomerase (DNA) I	-0.74	0.74	0.04	0.6	GSE6731
904_s_at	TOP2A	topoisomerase (DNA) II alpha	-0.67	0.67	0.06	0.63	GSE6731
1581_s_at;36571_at	TOP2B	topoisomerase (DNA) II beta	-0.67	0.67	0.02	0.63	GSE6731
38834_at	TOPBP1	topoisomerase (DNA) II binding protein 1	-0.62	0.62	0.03	0.65	GSE6731
38568_at	TOPORS	TOP1 binding arginine/serine rich protein	-1.4	1.4	0	0.38	GSE6731
40832_s_at;40833_r_at	TOR1AIP1	torsin 1A interacting protein 1	-0.82	0.82	0.07	0.57	GSE6731
33316_at	TOX	thymocyte selection associated high mobility group box	-0.64	0.64	0.01	0.64	GSE6731
37426_at	TOX3	TOX high mobility group box family member 3	-1.29	1.29	0.01	0.41	GSE6731
31618_at	TP53	tumor protein p53	-0.75	0.75	0.01	0.59	GSE6731
31791_at	TP63	tumor protein p63	-0.9	0.9	0	0.54	GSE6731
33840_at	TPD52	tumor protein D52	-0.96	0.96	0	0.51	GSE6731
32136_r_at	TPD52L1	tumor protein D52-like 1	0.86	0.86	0.01	1.81	GSE6731
37879_r_at	TPH1	tryptophan hydroxylase 1	-2.19	2.19	0.01	0.22	GSE6731
1328_at	TRAF5	TNF receptor associated factor 5	-0.68	0.68	0.02	0.62	GSE6731
34796_at	TRAM1	translocation associated membrane protein 1	-0.66	0.66	0.03	0.64	GSE6731
36002_at	TRAPPC8	trafficking protein particle complex 8	-1.09	1.09	0	0.47	GSE6731
32793_at	TRBC1	T cell receptor beta constant 1	0.67	0.67	0.02	1.59	GSE6731
41067_at	TRDMT1	tRNA aspartic acid methyltransferase 1	-0.61	0.61	0.01	0.66	GSE6731
35884_at	TRIM10	tripartite motif containing 10	1.14	1.14	0	2.2	GSE6731
39382_at	TRIM2	tripartite motif containing 2	-0.9	0.9	0.02	0.53	GSE6731
36825_at	TRIM22	tripartite motif containing 22	-1.15	1.15	0	0.45	GSE6731
1898_at	TRIM29	tripartite motif containing 29	-0.77	0.77	0.01	0.59	GSE6731
36903_at	TRIM9	tripartite motif containing 9	-0.64	0.64	0.04	0.64	GSE6731
40581_at;40792_s_at	TRIO	trio Rho guanine nucleotide exchange factor	-0.66	0.66	0.03	0.63	GSE6731
39699_at	TRIP12	thyroid hormone receptor interactor 12	-0.66	0.66	0.03	0.63	GSE6731
35294_at;35295_g_at;35293_at	TROVE2	TROVE domain family member 2	-1.32	1.32	0.01	0.4	GSE6731
41788_i_at;41789_r_at;41787_at	TSC22D2	TSC22 domain family member 2	-1.33	1.33	0.05	0.4	GSE6731
41581_at	TSFM	Ts translation elongation factor, mitochondrial	-0.69	0.69	0.01	0.62	GSE6731
39361_f_at	TSPAN6	tetraspanin 6	-1.45	1.45	0.01	0.37	GSE6731
33835_at	TSPYL4	TSPY like 4	-0.67	0.67	0.01	0.63	GSE6731
39534_at	TSSK2	testis specific serine kinase 2	-0.69	0.69	0.02	0.62	GSE6731
40577_at	TSTD2	thiosulfate sulfurtransferase like domain containing 2///tropomodulin 1	-0.61	0.61	0.02	0.65	GSE6731
34899_at	TTBK2	tau tubulin kinase 2	-0.75	0.75	0.03	0.59	GSE6731
34908_at	TTC30A	tetratricopeptide repeat domain 30A	-0.79	0.79	0.04	0.58	GSE6731
40517_at	TTC37	tetratricopeptide repeat domain 37	-1.73	1.73	0	0.3	GSE6731
41680_at	TTC39A	tetratricopeptide repeat domain 39A	-0.91	0.91	0	0.53	GSE6731
38204_at	TTI1	TELO2 interacting protein 1	0.66	0.66	0	1.58	GSE6731
572_at	TTK	TTK protein kinase	-0.72	0.72	0.02	0.61	GSE6731
36851_g_at;36852_at	TUSC3	tumor suppressor candidate 3	-1.32	1.32	0.01	0.4	GSE6731
1064_at	TWF1	twinfilin actin binding protein 1	-0.87	0.87	0.05	0.55	GSE6731
35796_at	TWF2	twinfilin actin binding protein 2	0.63	0.63	0	1.54	GSE6731
36992_at	TXN	thioredoxin	-0.59	0.59	0.05	0.67	GSE6731
379_at	TXNDC9	thioredoxin domain containing 9	-0.69	0.69	0.02	0.62	GSE6731
32214_at	TXNL1	thioredoxin like 1	-0.81	0.81	0.01	0.57	GSE6731
33632_g_at	TXNL4A	thioredoxin like 4A	0.87	0.87	0	1.82	GSE6731
993_at	TYK2	tyrosine kinase 2	0.69	0.69	0.03	1.62	GSE6731
1665_s_at;36879_at	TYMP	thymidine phosphorylase	0.76	0.76	0.03	1.69	GSE6731
1231_at	UBE2B	ubiquitin conjugating enzyme E2 B	-0.6	0.6	0.02	0.66	GSE6731
37826_at	UBE2D1	ubiquitin conjugating enzyme E2 D1	-0.64	0.64	0.01	0.64	GSE6731
39083_at	UBE2D3	ubiquitin conjugating enzyme E2 D3	-0.73	0.73	0.06	0.6	GSE6731
37662_at	UBE2G1	ubiquitin conjugating enzyme E2 G1	-0.8	0.8	0.01	0.57	GSE6731
39040_at	UBE2J1	ubiquitin conjugating enzyme E2 J1	-0.88	0.88	0.02	0.54	GSE6731
40121_at	UBE2K	ubiquitin conjugating enzyme E2 K	-1.04	1.04	0.06	0.49	GSE6731
36604_at	UBE2N	ubiquitin conjugating enzyme E2 N	-0.83	0.83	0	0.56	GSE6731
39975_at	UBFD1	ubiquitin family domain containing 1	-0.86	0.86	0	0.55	GSE6731
34824_at	UBQLN2	ubiquilin 2	-1.71	1.71	0	0.31	GSE6731
37336_at	UBXN4	UBX domain protein 4	-1.11	1.11	0	0.46	GSE6731
36474_at	UFL1	UFM1 specific ligase 1	-0.83	0.83	0	0.56	GSE6731
40215_at	UGCG	UDP-glucose ceramide glucosyltransferase	-0.71	0.71	0.02	0.61	GSE6731
41376_i_at;41377_f_at	UGT2B7	UDP glucuronosyltransferase family 2 member B7	-1.74	1.74	0	0.3	GSE6731
36363_at	UGT8	UDP glycosyltransferase 8	-1.65	1.65	0	0.32	GSE6731
39776_at	ULK2	unc-51 like autophagy activating kinase 2	-0.8	0.8	0.01	0.58	GSE6731
32291_at	UNC13A	unc-13 homolog A	0.94	0.94	0.02	1.92	GSE6731
33544_at	UNC5C	unc-5 netrin receptor C	-0.72	0.72	0	0.61	GSE6731
37351_at	UPP1	uridine phosphorylase 1	0.83	0.83	0	1.78	GSE6731
37356_r_at	USO1	USO1 vesicle transport factor	-1.06	1.06	0.02	0.48	GSE6731
34383_at	USP1	ubiquitin specific peptidase 1	-0.69	0.69	0.03	0.62	GSE6731
37683_at	USP10	ubiquitin specific peptidase 10	-0.66	0.66	0.02	0.63	GSE6731
36982_at	USP14	ubiquitin specific peptidase 14	-0.78	0.78	0.02	0.58	GSE6731
34295_at	USP15	microRNA 6125///ubiquitin specific peptidase 15	-0.83	0.83	0	0.56	GSE6731
33219_at	USP33	ubiquitin specific peptidase 33	-0.76	0.76	0.03	0.59	GSE6731
41434_at	USP46	ubiquitin specific peptidase 46	-0.7	0.7	0	0.62	GSE6731
34594_at	USP6NL	USP6 N-terminal like	-0.69	0.69	0	0.62	GSE6731
39794_at	USP8	ubiquitin specific peptidase 8	-0.88	0.88	0.04	0.54	GSE6731
969_s_at;968_i_at;970_r_at	USP9X	ubiquitin specific peptidase 9, Y-linked///ubiquitin specific peptidase 9, X-linked;ubiquitin specific peptidase 9, X-linked	-0.69	0.69	0.1	0.62	GSE6731
35885_at;969_s_at	USP9Y	ubiquitin specific peptidase 9, Y-linked;ubiquitin specific peptidase 9, Y-linked///ubiquitin specific peptidase 9, X-linked	-0.78	0.78	0.04	0.58	GSE6731
38561_at	UTP20	UTP20, small subunit processome component	1.24	1.24	0	2.36	GSE6731
35784_at	VAMP3	vesicle associated membrane protein 3	-0.93	0.93	0	0.53	GSE6731
37119_at	VAMP4	vesicle associated membrane protein 4	-0.68	0.68	0	0.63	GSE6731
38111_at;38112_g_at	VCAN	versican	-0.83	0.83	0.05	0.56	GSE6731
350_at;32628_at	VEZF1	vascular endothelial zinc finger 1	-1.19	1.19	0	0.44	GSE6731
38170_at;40002_r_at;40001_r_at;40000_f_at	VPS13A	vacuolar protein sorting 13 homolog A	-1.25	1.25	0.01	0.42	GSE6731
37804_at	VPS4B	vacuolar protein sorting 4 homolog B	-1.59	1.59	0	0.33	GSE6731
31849_at	VWA8	von Willebrand factor A domain containing 8	0.64	0.64	0.01	1.56	GSE6731
35126_at	WASF2	WAS protein family member 2	-0.6	0.6	0.01	0.66	GSE6731
1058_at	WASF3	WAS protein family member 3	-1.07	1.07	0.03	0.48	GSE6731
40089_at	WBSCR22	Williams-Beuren syndrome chromosome region 22	-1.03	1.03	0	0.49	GSE6731
32769_at	WDFY3	WD repeat and FYVE domain containing 3	-1.12	1.12	0	0.46	GSE6731
35199_at	WDR37	WD repeat domain 37	-0.61	0.61	0.02	0.65	GSE6731
35720_at	WDR47	WD repeat domain 47	-0.89	0.89	0.01	0.54	GSE6731
37475_at	WDR62	WD repeat domain 62	-0.65	0.65	0.01	0.64	GSE6731
36909_at;2033_s_at	WEE1	WEE1 G2 checkpoint kinase	-0.98	0.98	0	0.51	GSE6731
33933_at	WFDC2	WAP four-disulfide core domain 2	-0.98	0.98	0	0.51	GSE6731
33186_i_at	WHAMMP2	WAS protein homolog associated with actin, golgi membranes and microtubules pseudogene 2///WAS protein homolog associated with actin, golgi membranes and microtubules pseudogene 3	-0.85	0.85	0.02	0.55	GSE6731
33186_i_at	WHAMMP3	WAS protein homolog associated with actin, golgi membranes and microtubules pseudogene 2///WAS protein homolog associated with actin, golgi membranes and microtubules pseudogene 3	-0.85	0.85	0.02	0.55	GSE6731
35178_at	WIF1	WNT inhibitory factor 1	1.41	1.41	0	2.67	GSE6731
32358_at	WISP3	WNT1 inducible signaling pathway protein 3	-0.93	0.93	0.02	0.53	GSE6731
40928_at	WSB1	WD repeat and SOCS box containing 1	-0.68	0.68	0.06	0.62	GSE6731
40167_s_at	WSB2	WD repeat and SOCS box containing 2	-0.71	0.71	0.01	0.61	GSE6731
31401_r_at	WSCD2	WSC domain containing 2	1.36	1.36	0.01	2.57	GSE6731
622_at;35304_at	WTH3DI	RAB6C-like///RAB6A, member RAS oncogene family	-0.7	0.7	0.04	0.62	GSE6731
39995_s_at	WWOX	WW domain containing oxidoreductase	0.93	0.93	0.03	1.9	GSE6731
784_g_at;783_at	WWP1	WW domain containing E3 ubiquitin protein ligase 1	-1.68	1.68	0.01	0.31	GSE6731
39756_g_at	XBP1	X-box binding protein 1	-0.61	0.61	0.04	0.65	GSE6731
1307_at	XPA	XPA, DNA damage recognition and repair factor	-0.6	0.6	0.02	0.66	GSE6731
1300_at	XRCC2	X-ray repair cross complementing 2	-0.63	0.63	0.01	0.64	GSE6731
38573_at	YAF2	YY1 associated factor 2	-0.59	0.59	0.01	0.67	GSE6731
39839_at	YBX3	Y-box binding protein 3	-0.66	0.66	0.03	0.63	GSE6731
1674_at	YES1	YES proto-oncogene 1, Src family tyrosine kinase	-0.78	0.78	0.01	0.58	GSE6731
41843_r_at	YIPF4	Yip1 domain family member 4	-0.61	0.61	0.04	0.66	GSE6731
40711_at;39897_at	YTHDC1	YTH domain containing 1	-0.89	0.89	0.01	0.54	GSE6731
41398_at	YTHDC2	YTH domain containing 2	-0.8	0.8	0.01	0.57	GSE6731
35290_at	YTHDF3	YTH N6-methyladenosine RNA binding protein 3	-0.93	0.93	0.07	0.52	GSE6731
34751_at	ZBTB1	zinc finger and BTB domain containing 1	-1.01	1.01	0.02	0.5	GSE6731
39977_at	ZBTB11	zinc finger and BTB domain containing 11	-1.13	1.13	0.01	0.46	GSE6731
32075_at	ZBTB14	zinc finger and BTB domain containing 14	-1.03	1.03	0	0.49	GSE6731
35825_s_at;35824_at	ZBTB18	zinc finger and BTB domain containing 18	-0.8	0.8	0.01	0.57	GSE6731
32119_at	ZBTB20	zinc finger and BTB domain containing 20	-1.21	1.21	0	0.43	GSE6731
34562_at	ZBTB6	zinc finger and BTB domain containing 6	-1.48	1.48	0	0.36	GSE6731
39924_at	ZC3H13	zinc finger CCCH-type containing 13	-2.36	2.36	0	0.2	GSE6731
41669_at	ZCCHC11	zinc finger CCHC-type containing 11	-0.86	0.86	0.01	0.55	GSE6731
35973_at	ZDHHC17	zinc finger DHHC-type containing 17	-1.16	1.16	0	0.45	GSE6731
35681_r_at	ZEB2	zinc finger E-box binding homeobox 2	-1.21	1.21	0.02	0.43	GSE6731
32013_at	ZFHX2	zinc finger homeobox 2	0.66	0.66	0.02	1.59	GSE6731
38931_at	ZFX	zinc finger protein, X-linked	-1.43	1.43	0	0.37	GSE6731
37914_at	ZFYVE16	zinc finger FYVE-type containing 16	-0.78	0.78	0.03	0.58	GSE6731
35102_at	ZKSCAN7	zinc finger with KRAB and SCAN domains 7	-0.66	0.66	0.07	0.63	GSE6731
34611_at	ZKSCAN8	zinc finger with KRAB and SCAN domains 8	-0.6	0.6	0.01	0.66	GSE6731
41436_at	ZMYM2	zinc finger MYM-type containing 2	-0.83	0.83	0.04	0.56	GSE6731
39762_at	ZMYM4	zinc finger MYM-type containing 4	-0.78	0.78	0	0.58	GSE6731
33865_at;33864_at	ZMYND11	zinc finger MYND-type containing 11	-1.2	1.2	0.01	0.44	GSE6731
842_at;36957_at;37116_at	ZMYND8	zinc finger MYND-type containing 8	-0.66	0.66	0.07	0.63	GSE6731
36783_f_at	ZNF117	zinc finger protein 117	-1.32	1.32	0.01	0.4	GSE6731
33658_at	ZNF124	zinc finger protein 124	-0.72	0.72	0	0.61	GSE6731
31890_s_at	ZNF143	zinc finger protein 143	-1.08	1.08	0	0.47	GSE6731
274_at;41466_s_at	ZNF148	zinc finger protein 148	-1	1	0.01	0.5	GSE6731
36072_at	ZNF189	zinc finger protein 189	-0.7	0.7	0.02	0.61	GSE6731
35456_r_at	ZNF197	zinc finger protein 197	0.79	0.79	0	1.73	GSE6731
32034_at	ZNF217	zinc finger protein 217	-0.7	0.7	0.03	0.62	GSE6731
35413_s_at	ZNF22	zinc finger protein 22	-0.73	0.73	0.01	0.6	GSE6731
35572_f_at;35573_r_at	ZNF253	zinc finger protein 253	-0.95	0.95	0.02	0.52	GSE6731
34544_at	ZNF267	zinc finger protein 267	-0.93	0.93	0.01	0.52	GSE6731
35026_f_at	ZNF273	zinc finger protein 273	-1.55	1.55	0	0.34	GSE6731
37106_at	ZNF354A	zinc finger protein 354A	-0.59	0.59	0.02	0.66	GSE6731
35838_at	ZNF410	prostaglandin reductase 2///zinc finger protein 410	-0.82	0.82	0.01	0.57	GSE6731
34950_at	ZNF423	zinc finger protein 423	-0.63	0.63	0.01	0.65	GSE6731
33982_f_at	ZNF43	zinc finger protein 43	-1.7	1.7	0.01	0.31	GSE6731
35588_at	ZNF443	zinc finger protein 799///zinc finger protein 443	-0.72	0.72	0.03	0.61	GSE6731
34968_at	ZNF507	zinc finger protein 507	-0.91	0.91	0	0.53	GSE6731
35241_at	ZNF518A	zinc finger protein 518A	-1.05	1.05	0.02	0.48	GSE6731
33062_at	ZNF548	zinc finger protein 548	0.65	0.65	0.03	1.57	GSE6731
35878_at	ZNF652	zinc finger protein 652	-0.75	0.75	0.05	0.59	GSE6731
35588_at	ZNF799	zinc finger protein 799///zinc finger protein 443	-0.72	0.72	0.03	0.61	GSE6731
35931_at	ZNF8	zinc finger protein 8	-0.59	0.59	0	0.67	GSE6731
33601_at	ZNF804A	zinc finger protein 804A	-0.72	0.72	0.01	0.61	GSE6731
36303_f_at	ZNF85	zinc finger protein 85	-0.66	0.66	0.05	0.64	GSE6731
933_f_at	ZNF91	zinc finger protein 91	-0.62	0.62	0.02	0.65	GSE6731
35060_at	ZRSR1	zinc finger CCCH-type, RNA binding motif and serine/arginine rich 2///zinc finger CCCH-type, RNA binding motif and serine/arginine rich 1///signal recognition particle 19	-0.72	0.72	0.02	0.61	GSE6731
35420_r_at	ZSWIM8	zinc finger SWIM-type containing 8	0.63	0.63	0	1.55	GSE6731
35995_at	ZWINT	ZW10 interacting kinetochore protein	-0.91	0.91	0.01	0.53	GSE6731
36456_at	ZZZ3	zinc finger ZZ-type containing 3	-0.92	0.92	0	0.53	GSE6731
ILMN_1683313	1	-	1.11	1.11	0	2.16	GSE53306
ILMN_1805750	1-8U	-	0.64	0.64	0	1.55	GSE53306
ILMN_1732176	1-AGPAT2	-	0.88	0.88	0.02	1.84	GSE53306
ILMN_1730504	1-AGPAT4	-	0.77	0.77	0.01	1.7	GSE53306
ILMN_1738718	101F6	-	1.31	1.31	0.01	2.48	GSE53306
ILMN_1653871;ILMN_1753111	1110035O14Rik	-	0.78	0.78	0	1.72	GSE53306
ILMN_1683576	11B6	-	0.82	0.82	0.04	1.76	GSE53306
ILMN_1683239;ILMN_2393573	123F2	-	1.12	1.12	0	2.18	GSE53306
ILMN_2250923	12CC4	-	-0.72	0.72	0.01	0.61	GSE53306
ILMN_1675701	133K02	-	0.63	0.63	0.01	1.55	GSE53306
ILMN_2252136	14-3-3E	-	0.74	0.74	0	1.67	GSE53306
ILMN_3308183	14q(I-5)	-	1	1	0	2	GSE53306
ILMN_3309689	14q(II-4)	-	-0.68	0.68	0.01	0.62	GSE53306
ILMN_1749821	1500003D12Rik	-	-0.86	0.86	0	0.55	GSE53306
ILMN_1724789	16.3A5	-	0.89	0.89	0	1.86	GSE53306
ILMN_1688780;ILMN_1684306	18A2	-	1.05	1.05	0.01	2.07	GSE53306
ILMN_1735333	1A1-3B	-	0.74	0.74	0.08	1.66	GSE53306
ILMN_1656011	1R20	-	0.6	0.6	0.05	1.51	GSE53306
ILMN_2143671	20000	-	-0.85	0.85	0.03	0.56	GSE53306
ILMN_1713636	2A9	-	0.74	0.74	0	1.67	GSE53306
ILMN_1813594;ILMN_1733356	2C4D	-	0.67	0.67	0.01	1.59	GSE53306
ILMN_1774062;ILMN_1658399	2F1	-	0.92	0.92	0.04	1.89	GSE53306
ILMN_2184373;ILMN_1666733	3-10C	-	0.8	0.8	0	1.74	GSE53306
ILMN_1692056	30ST3A1	-	0.66	0.66	0	1.58	GSE53306
ILMN_1761163	30ST3B1	-	1.6	1.6	0	3.03	GSE53306
ILMN_3246608	3110013H01Rik	-	0.74	0.74	0.03	1.67	GSE53306
ILMN_1736005	384D8-2	-	0.97	0.97	0.01	1.96	GSE53306
ILMN_1736005	384D8_6	-	0.97	0.97	0.01	1.96	GSE53306
ILMN_1733998	3alpha-HSD	-	-1.12	1.12	0.04	0.46	GSE53306
ILMN_1692056	3OST3A1	-	0.66	0.66	0	1.58	GSE53306
ILMN_1761163	3OST3B1	-	1.6	1.6	0	3.03	GSE53306
ILMN_1751464	4-1BB-L	-	0.65	0.65	0.1	1.57	GSE53306
ILMN_1697703	4-HPPD-L	-	-0.82	0.82	0.01	0.57	GSE53306
ILMN_1795778	4-PH alpha 2	-	1.05	1.05	0	2.07	GSE53306
ILMN_2109197	4.1B	-	-0.72	0.72	0	0.61	GSE53306
ILMN_1716507	4.1N	-	-0.91	0.91	0.01	0.53	GSE53306
ILMN_1688780;ILMN_1684306	42A	-	1.05	1.05	0.01	2.07	GSE53306
ILMN_1801387	4930573H17Rik	-	0.85	0.85	0.04	1.8	GSE53306
ILMN_1767324	4EBP1	-	0.77	0.77	0.03	1.71	GSE53306
ILMN_1789136	4F5REL	-	0.87	0.87	0	1.82	GSE53306
ILMN_2392274	4F9	-	0.88	0.88	0	1.84	GSE53306
ILMN_2370336;ILMN_1741712	4SPAN1	-	-0.61	0.61	0.01	0.66	GSE53306
ILMN_1797731	4SPAN3	-	-0.62	0.62	0.05	0.65	GSE53306
ILMN_1797731	4SPAN3.2	-	-0.62	0.62	0.05	0.65	GSE53306
ILMN_1654697	5'OY11.1	-	0.61	0.61	0.02	1.53	GSE53306
ILMN_1715496	5-HT2A	-	-1.22	1.22	0	0.43	GSE53306
ILMN_1808258	5-HT4	-	-0.66	0.66	0.03	0.63	GSE53306
ILMN_1808258	5-HT4R	-	-0.66	0.66	0.03	0.63	GSE53306
ILMN_1790692	519	-	0.91	0.91	0.09	1.88	GSE53306
ILMN_1750130	551G9.2	-	-1.27	1.27	0	0.41	GSE53306
ILMN_1713636	5B10	-	0.74	0.74	0	1.67	GSE53306
ILMN_1699603	5c5-2	-	0.71	0.71	0.05	1.64	GSE53306
ILMN_1737650	5DII	-	-0.76	0.76	0.05	0.59	GSE53306
ILMN_1810116	5PTase	-	1.1	1.1	0	2.14	GSE53306
ILMN_1697554	753P9	-	0.92	0.92	0.02	1.9	GSE53306
ILMN_1719236	7B4	-	0.64	0.64	0.05	1.56	GSE53306
ILMN_1755822	7h3	-	-0.85	0.85	0.07	0.55	GSE53306
ILMN_2041368	7L1a	-	0.6	0.6	0	1.52	GSE53306
ILMN_2041368	7SL	-	0.6	0.6	0	1.52	GSE53306
ILMN_1696003	87U6	-	-0.65	0.65	0	0.64	GSE53306
ILMN_1666785	8B	-	-0.98	0.98	0	0.51	GSE53306
ILMN_2115633	8D6	-	1.26	1.26	0.05	2.39	GSE53306
ILMN_2115633	8D6A	-	1.26	1.26	0.05	2.39	GSE53306
ILMN_1659688	90K	-	0.7	0.7	0	1.63	GSE53306
ILMN_1652490	9130403P13Rik	-	1.55	1.55	0	2.93	GSE53306
ILMN_2139052	9130423L19Rik	-	-0.74	0.74	0	0.6	GSE53306
ILMN_3234089	92M18.3	-	0.68	0.68	0.04	1.6	GSE53306
ILMN_2160476	A-152E5.1	-	0.81	0.81	0.04	1.75	GSE53306
ILMN_1686095	A-2	-	-0.61	0.61	0.09	0.66	GSE53306
ILMN_2321931;ILMN_1678464;ILMN_1754211	A-SCID	-	0.94	0.94	0.06	1.92	GSE53306
ILMN_2370365;ILMN_1732336	A1	-	0.65	0.65	0.09	1.57	GSE53306
ILMN_2338452;ILMN_1764980;ILMN_2404154;ILMN_2256050	A1A	-	1.45	1.45	0	2.73	GSE53306
ILMN_2338452;ILMN_1764980;ILMN_2404154;ILMN_2256050	A1AT	-	1.45	1.45	0	2.73	GSE53306
ILMN_1683609;ILMN_3297945;ILMN_1720764	A1S9	-	0.67	0.67	0.03	1.59	GSE53306
ILMN_1683609;ILMN_3297945;ILMN_1720764	A1S9T	-	0.67	0.67	0.03	1.59	GSE53306
ILMN_1683609;ILMN_3297945;ILMN_1720764	A1ST	-	0.67	0.67	0.03	1.59	GSE53306
ILMN_2271627;ILMN_2354334	A2D	-	0.86	0.86	0.01	1.81	GSE53306
ILMN_2271627;ILMN_2354334	A2LG	-	0.86	0.86	0.01	1.81	GSE53306
ILMN_2271627;ILMN_2354334	A2LP	-	0.86	0.86	0.01	1.81	GSE53306
ILMN_2271627;ILMN_2354334	A2RP	-	0.86	0.86	0.01	1.81	GSE53306
ILMN_1694486;ILMN_1711994;ILMN_1714859	a3	-	0.76	0.76	0.1	1.69	GSE53306
ILMN_2404063;ILMN_2404065;ILMN_1653283	AAA	-	0.65	0.65	0	1.57	GSE53306
ILMN_1743055	AAC1	-	0.6	0.6	0.01	1.51	GSE53306
ILMN_1698554	AACS	-	0.78	0.78	0	1.72	GSE53306
ILMN_1788874	AACT	-	1.57	1.57	0	2.97	GSE53306
ILMN_1765204	AAG2	-	-0.65	0.65	0	0.64	GSE53306
ILMN_1753472	AAPA3037	-	0.6	0.6	0.04	1.51	GSE53306
ILMN_2338452;ILMN_1764980;ILMN_2404154;ILMN_2256050	AAT	-	1.45	1.45	0	2.73	GSE53306
ILMN_1744862	AAT3	-	0.61	0.61	0	1.53	GSE53306
ILMN_2368834;ILMN_1660086	AAT4	-	-0.63	0.63	0.07	0.65	GSE53306
ILMN_1703743	AATF	-	0.6	0.6	0.02	1.51	GSE53306
ILMN_1687609;ILMN_2068874	AATK	-	-1.15	1.15	0.01	0.45	GSE53306
ILMN_1687609;ILMN_2068874	AATYK	-	-1.15	1.15	0.01	0.45	GSE53306
ILMN_1687609;ILMN_2068874	AATYK1	-	-1.15	1.15	0.01	0.45	GSE53306
ILMN_1659026	ABC10-alpha	-	-1.02	1.02	0	0.49	GSE53306
ILMN_1789641	ABC15	-	-1.42	1.42	0	0.37	GSE53306
ILMN_1751079	ABC17	-	0.61	0.61	0.01	1.53	GSE53306
ILMN_1687636	ABC2	-	1.01	1.01	0.09	2.01	GSE53306
ILMN_2094875	ABC20	-	-1.45	1.45	0.01	0.37	GSE53306
ILMN_1767349	ABC21	-	0.61	0.61	0.02	1.52	GSE53306
ILMN_2335302;ILMN_1802404	ABC29	-	0.62	0.62	0.03	1.54	GSE53306
ILMN_1706531;ILMN_1651964	ABC33	-	-0.69	0.69	0.1	0.62	GSE53306
ILMN_1767129	ABC36	-	-1.48	1.48	0	0.36	GSE53306
ILMN_1794782;ILMN_1743638;ILMN_2329927	ABC8	-	0.59	0.59	0.07	1.51	GSE53306
ILMN_1729894;ILMN_2259319;ILMN_1743205	ABCA-SSN	-	0.82	0.82	0.08	1.77	GSE53306
ILMN_2070570;ILMN_1753388	ABCA10	-	-0.76	0.76	0.06	0.59	GSE53306
ILMN_1750250;ILMN_2361400	ABCA12	-	1.08	1.08	0	2.12	GSE53306
ILMN_1687636	ABCA2	-	1.01	1.01	0.09	2.01	GSE53306
ILMN_1729894;ILMN_2259319;ILMN_1743205	ABCA7	-	0.82	0.82	0.08	1.77	GSE53306
ILMN_2129886;ILMN_1796801	ABCA8	-	-2.08	2.08	0	0.24	GSE53306
ILMN_1668446;ILMN_1720501	ABCA9	-	-0.95	0.95	0.01	0.52	GSE53306
ILMN_2094875	ABCB1	-	-1.45	1.45	0.01	0.37	GSE53306
ILMN_1751079	ABCB2	-	0.61	0.61	0.01	1.53	GSE53306
ILMN_1767349	ABCB4	-	0.61	0.61	0.02	1.52	GSE53306
ILMN_2343048;ILMN_2343047	ABCB9	-	-0.76	0.76	0.08	0.59	GSE53306
ILMN_2335302;ILMN_1802404	ABCC	-	0.62	0.62	0.03	1.54	GSE53306
ILMN_2335302;ILMN_1802404	ABCC1	-	0.62	0.62	0.03	1.54	GSE53306
ILMN_1774344	ABCC13	-	-1.08	1.08	0.01	0.47	GSE53306
ILMN_1706531;ILMN_1651964	ABCC5	-	-0.69	0.69	0.1	0.62	GSE53306
ILMN_1767129	ABCC8	-	-1.48	1.48	0	0.36	GSE53306
ILMN_2160476	ABCD-1	-	0.81	0.81	0.04	1.75	GSE53306
ILMN_1751904	ABCDS	-	1.15	1.15	0	2.22	GSE53306
ILMN_1794782;ILMN_1743638;ILMN_2329927	ABCG1	-	0.59	0.59	0.07	1.51	GSE53306
ILMN_1789641	ABCG2	-	-1.42	1.42	0	0.37	GSE53306
ILMN_1789641	ABCP	-	-1.42	1.42	0	0.37	GSE53306
ILMN_1729894;ILMN_2259319;ILMN_1743205	ABCX	-	0.82	0.82	0.08	1.77	GSE53306
ILMN_2404063;ILMN_2404065;ILMN_1653283	ABETA	-	0.65	0.65	0	1.57	GSE53306
ILMN_1741404	ABF-1	-	1.22	1.22	0	2.33	GSE53306
ILMN_1741404	ABF1	-	1.22	1.22	0	2.33	GSE53306
ILMN_2276750	ABH	-	0.78	0.78	0	1.72	GSE53306
ILMN_2134062	ABH3	-	0.93	0.93	0.05	1.9	GSE53306
ILMN_1770031	ABHD10	-	-0.59	0.59	0.01	0.67	GSE53306
ILMN_2245305	ABHD12	-	0.68	0.68	0.02	1.6	GSE53306
ILMN_2245305	ABHD12A	-	0.68	0.68	0.02	1.6	GSE53306
ILMN_1769390	ABHD15	-	-0.64	0.64	0.08	0.64	GSE53306
ILMN_1787618;ILMN_1723662;ILMN_2403446	ABHD2	-	0.83	0.83	0.01	1.78	GSE53306
ILMN_1699750	ABHD9	-	1	1	0.09	1.99	GSE53306
ILMN_1775944	ABI2	-	0.6	0.6	0	1.51	GSE53306
ILMN_2168933	ABIN-2	-	0.67	0.67	0	1.59	GSE53306
ILMN_1707591	ABIN-3	-	1.11	1.11	0.02	2.16	GSE53306
ILMN_2168933	ABIN2	-	0.67	0.67	0	1.59	GSE53306
ILMN_1657870	ABL2	-	1.19	1.19	0.01	2.28	GSE53306
ILMN_2396672;ILMN_1785424;ILMN_1731610	ABLIM	-	0.87	0.87	0.01	1.83	GSE53306
ILMN_2396672;ILMN_1785424;ILMN_1731610	ABLIM1	-	0.87	0.87	0.01	1.83	GSE53306
ILMN_1657870	ABLL	-	1.19	1.19	0.01	2.28	GSE53306
ILMN_1674533;ILMN_2272412	ABP/ZF	-	0.63	0.63	0.05	1.55	GSE53306
ILMN_2404063;ILMN_2404065;ILMN_1653283	ABPP	-	0.65	0.65	0	1.57	GSE53306
ILMN_2207720	ABRI	-	-0.69	0.69	0	0.62	GSE53306
ILMN_3245893	ACA1	-	0.96	0.96	0	1.95	GSE53306
ILMN_3241036	ACA14a	-	0.73	0.73	0	1.66	GSE53306
ILMN_3241140	ACA14b	-	0.85	0.85	0	1.8	GSE53306
ILMN_3241884	ACA15	-	0.59	0.59	0.01	1.5	GSE53306
ILMN_3244348	ACA18	-	0.72	0.72	0	1.65	GSE53306
ILMN_3246713	ACA22	-	0.6	0.6	0	1.52	GSE53306
ILMN_3240069	ACA26	-	0.8	0.8	0	1.74	GSE53306
ILMN_3235096	ACA28	-	1.13	1.13	0	2.19	GSE53306
ILMN_2085525	ACA32	-	0.62	0.62	0	1.54	GSE53306
ILMN_3243135	ACA37	-	0.79	0.79	0	1.72	GSE53306
ILMN_3241798	ACA41	-	0.65	0.65	0	1.57	GSE53306
ILMN_3239276	ACA46	-	1	1	0	1.99	GSE53306
ILMN_3236942	ACA5	-	0.6	0.6	0	1.52	GSE53306
ILMN_3235316	ACA51	-	0.68	0.68	0	1.6	GSE53306
ILMN_3247679	ACA52	-	1.13	1.13	0	2.19	GSE53306
ILMN_3247251;ILMN_3240116	ACA59	-	0.67	0.67	0.03	1.59	GSE53306
ILMN_3236942	ACA5A/B/C	-	0.6	0.6	0	1.52	GSE53306
ILMN_3244678	ACA5b	-	1.18	1.18	0	2.27	GSE53306
ILMN_3246206	ACA65	-	1.29	1.29	0	2.45	GSE53306
ILMN_3245471	ACA66	-	1.07	1.07	0	2.1	GSE53306
ILMN_1685441	ACAP4	-	-0.61	0.61	0	0.66	GSE53306
ILMN_1800008	ACAT	-	-0.63	0.63	0.09	0.65	GSE53306
ILMN_1800008	ACAT1	-	-0.63	0.63	0.09	0.65	GSE53306
ILMN_2133799	ACAT2	-	-0.59	0.59	0	0.66	GSE53306
ILMN_2305544;ILMN_1755926	ACBD1	-	0.9	0.9	0.05	1.86	GSE53306
ILMN_1693250	ACBD5	-	-0.8	0.8	0.03	0.57	GSE53306
ILMN_2305544;ILMN_1755926	ACBP	-	0.9	0.9	0.05	1.86	GSE53306
ILMN_1752451;ILMN_2390853	ACC-4	-	0.62	0.62	0.01	1.54	GSE53306
ILMN_1752451;ILMN_2390853	ACC-5	-	0.62	0.62	0.01	1.54	GSE53306
ILMN_1769694	ACCN2	-	-0.6	0.6	0.02	0.66	GSE53306
ILMN_2224833	ACDCR2	-	1.08	1.08	0	2.11	GSE53306
ILMN_1742230	ACF1	-	0.82	0.82	0.01	1.77	GSE53306
ILMN_2121389	ACH2	-	-0.59	0.59	0.01	0.67	GSE53306
ILMN_1752810;ILMN_1663401	ACHN	-	-1.14	1.14	0.08	0.45	GSE53306
ILMN_1811823	ACID1	-	0.94	0.94	0	1.91	GSE53306
ILMN_1749014	ACL	-	0.66	0.66	0	1.58	GSE53306
ILMN_1749014	ACLY	-	0.66	0.66	0	1.58	GSE53306
ILMN_2237428	ACOD4	-	-1.54	1.54	0	0.34	GSE53306
ILMN_2121389	ACOT1	-	-0.59	0.59	0.01	0.67	GSE53306
ILMN_1685703	ACOX2	-	-0.9	0.9	0	0.53	GSE53306
ILMN_2344956	ACP1	-	0.61	0.61	0	1.52	GSE53306
ILMN_2104830	ACP2	-	0.96	0.96	0	1.95	GSE53306
ILMN_1721762	ACPL	-	-0.91	0.91	0.02	0.53	GSE53306
ILMN_1706598	ACPL2	-	0.59	0.59	0.03	1.51	GSE53306
ILMN_1705637	ACR	-	-1.43	1.43	0.01	0.37	GSE53306
ILMN_1711606;ILMN_2383975;ILMN_1815024	ACR1	-	0.84	0.84	0	1.79	GSE53306
ILMN_2391458;ILMN_1691714	ACS4	-	0.76	0.76	0.04	1.69	GSE53306
ILMN_1730002	ACSBG2	-	-0.67	0.67	0.02	0.63	GSE53306
ILMN_1698554	ACSF1	-	0.78	0.78	0	1.72	GSE53306
ILMN_3236756	ACSF2	-	-0.59	0.59	0.08	0.66	GSE53306
ILMN_2391458;ILMN_1691714	ACSL4	-	0.76	0.76	0.04	1.69	GSE53306
ILMN_3236756	ACSMW	-	-0.59	0.59	0.08	0.66	GSE53306
ILMN_2328280;ILMN_1749297	ACTL6A	-	0.63	0.63	0.05	1.54	GSE53306
ILMN_1657855	ACTL6B	-	-0.59	0.59	0.01	0.66	GSE53306
ILMN_2260392	ACTR3B	-	0.59	0.59	0.01	1.51	GSE53306
ILMN_1652594	ACTR5	-	0.63	0.63	0.03	1.55	GSE53306
ILMN_2152711	ACTRII	-	-0.62	0.62	0.02	0.65	GSE53306
ILMN_1762594	ACUG	-	0.9	0.9	0.02	1.86	GSE53306
ILMN_2152711	ACVR2	-	-0.62	0.62	0.02	0.65	GSE53306
ILMN_2152711	ACVR2A	-	-0.62	0.62	0.02	0.65	GSE53306
ILMN_1670193	ACY-3	-	0.92	0.92	0.05	1.9	GSE53306
ILMN_1670193	ACY3	-	0.92	0.92	0.05	1.9	GSE53306
ILMN_1669206;ILMN_1677840	AD-005	-	-0.68	0.68	0	0.62	GSE53306
ILMN_1689251	AD-FSP	-	-1.04	1.04	0.03	0.49	GSE53306
ILMN_1652487;ILMN_1797534	AD034	-	-1.39	1.39	0.03	0.38	GSE53306
ILMN_2404063;ILMN_2404065;ILMN_1653283	AD1	-	0.65	0.65	0	1.57	GSE53306
ILMN_1740938	AD2	-	0.8	0.8	0.01	1.74	GSE53306
ILMN_2187727	AD24	-	-0.61	0.61	0	0.66	GSE53306
ILMN_1803686	ADA	-	1.6	1.6	0	3.03	GSE53306
ILMN_1811765	ADAM-TS2	-	1.26	1.26	0	2.39	GSE53306
ILMN_1765779	ADAM17	-	0.59	0.59	0	1.51	GSE53306
ILMN_1708348	ADAM8	-	0.76	0.76	0.08	1.7	GSE53306
ILMN_1727524	ADAM9	-	0.98	0.98	0	1.98	GSE53306
ILMN_1811765	ADAMTS-3	-	1.26	1.26	0	2.39	GSE53306
ILMN_1676452	ADAMTS14	-	1.36	1.36	0.02	2.57	GSE53306
ILMN_1682989	ADAMTS17	-	-0.84	0.84	0.04	0.56	GSE53306
ILMN_1811765	ADAMTS2	-	1.26	1.26	0	2.39	GSE53306
ILMN_1721495	ADAMTSL2	-	-0.99	0.99	0	0.5	GSE53306
ILMN_1777683;ILMN_1762294	ADAMTSL4	-	-1.04	1.04	0.01	0.49	GSE53306
ILMN_1796537	ADAP	-	0.59	0.59	0.06	1.5	GSE53306
ILMN_1763000	ADAP2	-	-0.92	0.92	0.02	0.53	GSE53306
ILMN_1806275	ADAT3	-	0.92	0.92	0	1.89	GSE53306
ILMN_1700349	ADCK4	-	0.69	0.69	0.09	1.62	GSE53306
ILMN_2148944	ADCY4	-	0.95	0.95	0.01	1.93	GSE53306
ILMN_1708588	ADCY5	-	-0.66	0.66	0.1	0.63	GSE53306
ILMN_2092664	ADEH	-	0.8	0.8	0	1.74	GSE53306
ILMN_1686283	ADGF	-	1.53	1.53	0	2.89	GSE53306
ILMN_2136010	ADH-2	-	-1.29	1.29	0	0.41	GSE53306
ILMN_1811598	ADH1B	-	-1.22	1.22	0	0.43	GSE53306
ILMN_1811598	ADH2	-	-1.22	1.22	0	0.43	GSE53306
ILMN_2136010	ADH4	-	-1.29	1.29	0	0.41	GSE53306
ILMN_2224833	ADIPOR2	-	1.08	1.08	0	2.11	GSE53306
ILMN_1768181	ADIR	-	0.85	0.85	0	1.8	GSE53306
ILMN_1684074;ILMN_1732776;ILMN_1768181;ILMN_2326793	ADIR2	-	0.69	0.69	0	1.61	GSE53306
ILMN_2126706	ADLD	-	1.07	1.07	0	2.1	GSE53306
ILMN_1708934	ADM	-	1.09	1.09	0	2.13	GSE53306
ILMN_1702933	ADM2	-	0.73	0.73	0.04	1.66	GSE53306
ILMN_1737965	ADMD	-	-0.97	0.97	0	0.51	GSE53306
ILMN_1666019;ILMN_1657993	ADNP	-	0.75	0.75	0	1.68	GSE53306
ILMN_1666019;ILMN_1657993	ADNP1	-	0.75	0.75	0	1.68	GSE53306
ILMN_1686871	ADPRT	-	-0.86	0.86	0.02	0.55	GSE53306
ILMN_1686871	ADPRT1	-	-0.86	0.86	0.02	0.55	GSE53306
ILMN_1796738	ADPSP	-	-1.05	1.05	0.01	0.48	GSE53306
ILMN_1679754	ADRA1	-	-1.73	1.73	0	0.3	GSE53306
ILMN_1679754	ADRA1B	-	-1.73	1.73	0	0.3	GSE53306
ILMN_1659371	ADRA2	-	1.25	1.25	0	2.38	GSE53306
ILMN_1659371	ADRA2A	-	1.25	1.25	0	2.38	GSE53306
ILMN_1659371	ADRA2R	-	1.25	1.25	0	2.38	GSE53306
ILMN_1659371	ADRAR	-	1.25	1.25	0	2.38	GSE53306
ILMN_1804255	ADRB1	-	-0.67	0.67	0.09	0.63	GSE53306
ILMN_1804255	ADRB1R	-	-0.67	0.67	0.09	0.63	GSE53306
ILMN_1801077	ADRP	-	0.63	0.63	0	1.54	GSE53306
ILMN_2092664	ADSS	-	0.8	0.8	0	1.74	GSE53306
ILMN_2359211	ADTAA	-	0.61	0.61	0.01	1.53	GSE53306
ILMN_2390114;ILMN_1764945;ILMN_2284667	ADTD	-	1.01	1.01	0	2.01	GSE53306
ILMN_2326712;ILMN_1669323	AEPLC	-	0.74	0.74	0	1.67	GSE53306
ILMN_1728355;ILMN_2344130	AF	-	0.71	0.71	0	1.63	GSE53306
ILMN_1728355;ILMN_2344130;ILMN_1764964	AF-1	-	0.66	0.66	0.01	1.58	GSE53306
ILMN_2129015	AF-4	-	1.02	1.02	0	2.03	GSE53306
ILMN_2129015	AF4	-	1.02	1.02	0	2.03	GSE53306
ILMN_2129015	AF4-MLL	-	1.02	1.02	0	2.03	GSE53306
ILMN_1737195	AF5alpha	-	0.64	0.64	0.01	1.56	GSE53306
ILMN_1702696	AFAR3	-	-0.6	0.6	0.03	0.66	GSE53306
ILMN_2169983	AFDC1	-	-1	1	0	0.5	GSE53306
ILMN_2129015	AFF1	-	1.02	1.02	0	2.03	GSE53306
ILMN_1775235	AFF3	-	-0.82	0.82	0.07	0.57	GSE53306
ILMN_2203987	AFG1	-	-1.43	1.43	0	0.37	GSE53306
ILMN_1707551	AFMID	-	1.31	1.31	0	2.48	GSE53306
ILMN_2342841;ILMN_1767722	AFTPH	-	-0.79	0.79	0.02	0.58	GSE53306
ILMN_1814151	AG2	-	0.92	0.92	0	1.89	GSE53306
ILMN_2341343;ILMN_1814327	AG2S	-	-1.25	1.25	0	0.42	GSE53306
ILMN_2362126	AGAP3	-	0.77	0.77	0	1.71	GSE53306
ILMN_3239130	AGAP6	-	1.13	1.13	0.01	2.19	GSE53306
ILMN_1758597	AGAS	-	-0.69	0.69	0.1	0.62	GSE53306
ILMN_1729180	AGAT	-	-0.96	0.96	0.03	0.52	GSE53306
ILMN_2196642	AGBL4	-	-0.89	0.89	0	0.54	GSE53306
ILMN_2308689	AGBL5	-	0.95	0.95	0.04	1.94	GSE53306
ILMN_1703228	AGFG2	-	0.75	0.75	0.08	1.69	GSE53306
ILMN_1680343	AGL	-	-0.72	0.72	0.07	0.61	GSE53306
ILMN_1805636	AGLA546	-	-0.75	0.75	0.04	0.59	GSE53306
ILMN_1693620;ILMN_2168314	AGM1	-	0.81	0.81	0.02	1.75	GSE53306
ILMN_1792415	AGO61	-	-0.66	0.66	0.07	0.63	GSE53306
ILMN_1732176	AGPAT2	-	0.88	0.88	0.02	1.84	GSE53306
ILMN_2288175	AGPAT3	-	0.69	0.69	0.06	1.61	GSE53306
ILMN_1730504	AGPAT4	-	0.77	0.77	0.01	1.7	GSE53306
ILMN_1740752	AGPAT6	-	1.12	1.12	0	2.17	GSE53306
ILMN_1783753	AGR1	-	-1.54	1.54	0.01	0.34	GSE53306
ILMN_3307841;ILMN_1814151	AGR2	-	0.79	0.79	0	1.73	GSE53306
ILMN_1728787	AGR3	-	0.59	0.59	0	1.5	GSE53306
ILMN_2384770	AGRINL	-	-0.75	0.75	0.07	0.6	GSE53306
ILMN_1770454;ILMN_2234605	AGRN	-	0.81	0.81	0.02	1.76	GSE53306
ILMN_2384770	AGRNL	-	-0.75	0.75	0.07	0.6	GSE53306
ILMN_1782488;ILMN_1777845;ILMN_2405297	AGS2	-	0.7	0.7	0.06	1.62	GSE53306
ILMN_1765518;ILMN_3251565;ILMN_1751666	AGS3	-	0.6	0.6	0.05	1.51	GSE53306
ILMN_1709796	AGT1	-	-1.32	1.32	0.01	0.4	GSE53306
ILMN_2341343;ILMN_1814327	AGTR1	-	-1.25	1.25	0	0.42	GSE53306
ILMN_2341343;ILMN_1814327	AGTR1A	-	-1.25	1.25	0	0.42	GSE53306
ILMN_2341343;ILMN_1814327	AGTR1B	-	-1.25	1.25	0	0.42	GSE53306
ILMN_1709796	AGXT	-	-1.32	1.32	0.01	0.4	GSE53306
ILMN_1709796	AGXT1	-	-1.32	1.32	0.01	0.4	GSE53306
ILMN_1703617	AHA1	-	0.63	0.63	0.01	1.54	GSE53306
ILMN_1712786	AHCYL2	-	-0.97	0.97	0.01	0.51	GSE53306
ILMN_1703617	AHSA1	-	0.63	0.63	0.01	1.54	GSE53306
ILMN_1711171	AIBZIP	-	0.84	0.84	0	1.79	GSE53306
ILMN_2340974;ILMN_1758392;ILMN_1696131	AIDA	-	-0.65	0.65	0.05	0.64	GSE53306
ILMN_2340974;ILMN_1758392;ILMN_1696131	AIDA-1	-	-0.65	0.65	0.05	0.64	GSE53306
ILMN_1668946	AIE-75	-	0.82	0.82	0	1.76	GSE53306
ILMN_2313821	AIF	-	0.66	0.66	0	1.58	GSE53306
ILMN_2313821	AIFM1	-	0.66	0.66	0	1.58	GSE53306
ILMN_2357438	AIK	-	0.59	0.59	0.09	1.51	GSE53306
ILMN_1684217	AIK2	-	0.97	0.97	0.09	1.96	GSE53306
ILMN_1669927	AILIM	-	0.89	0.89	0.01	1.85	GSE53306
ILMN_1684217	AIM-1	-	0.97	0.97	0.09	1.96	GSE53306
ILMN_2158587	AIMP3	-	-0.67	0.67	0	0.63	GSE53306
ILMN_2215370	AIP5	-	-0.7	0.7	0.01	0.62	GSE53306
ILMN_1679301	AITD3	-	0.74	0.74	0.06	1.67	GSE53306
ILMN_2349633	AITR	-	1.21	1.21	0.01	2.31	GSE53306
ILMN_1778173	AK3	-	-0.7	0.7	0	0.62	GSE53306
ILMN_1778173	AK3L1	-	-0.7	0.7	0	0.62	GSE53306
ILMN_1783818	AKAP11	-	0.71	0.71	0	1.63	GSE53306
ILMN_1684836;ILMN_2308950;ILMN_1715532	AKAP12	-	-0.89	0.89	0.03	0.54	GSE53306
ILMN_1703049	AKAP18	-	-0.83	0.83	0	0.56	GSE53306
ILMN_1783818	AKAP220	-	0.71	0.71	0	1.63	GSE53306
ILMN_1684836;ILMN_2308950;ILMN_1715532	AKAP250	-	-0.89	0.89	0.03	0.54	GSE53306
ILMN_1703049	AKAP7	-	-0.83	0.83	0	0.56	GSE53306
[truncated: 13,361 more rows]
