# Supplementary material for: ULK1 and ULK2 are less redundant than previously thought: computational analysis uncovers distinct regulation and functions of these autophagy induction proteins
Source: Sci Rep. 2020 Jul 2;10:10940. doi: 10.1038/s41598-020-67780-2 (PMC7331686; doi:10.1038/s41598-020-67780-2)
Supplement: Supplementary file 3 — Supplementary Table S2 [file 41598_2020_67780_MOESM3_ESM.xlsx]

## Sheet: Autophagy PPI - Figure 4
Source name	Target name	Source Uniprot ID	Target Uniprot ID	Interaction type	Detection method	Cell type / tissue	Pubmed ID	Source database	Downloaded from	ULK investigated
ULK1	AMBRA1	O75385	Q9C0C7	PPI directed	Anti bait coip / Anti tag coip	HEK293	20921139; 23524951; 25438055; ELM based prediction(url: http://elm.eu.org/ ,pmid: 22110040)	ARN; BioGRID; IntAct; KEGG; SPIKE; Signor; ELM prediction	ARN experimentally validated dataset;Omnipath directed interactions;Luca's ELM prediction	Only ULK1 tested, specificity information is not available
ULK1	MAP1LC3C	O75385	Q9BXW4	PPI undirected;PPI directed	Pull down	HEK293T	20562859; 19850723; ELM based prediction(url: http://elm.eu.org/ ,pmid: 22110040)	IntAct(url: http://www.ebi.ac.uk/intact/ ,pmid: 19850723); ELM prediction	ARN experimentally validated dataset;Luca's ELM prediction	Only ULK1 tested, specificity information is not available
GABARAPL2	ULK1	P60520	O75385	PPI directed	Pull down / Anti tag coip	HEK293T	20972215; 19502588; 19850723; 18988627; 21071413; ELM based prediction(url: http://elm.eu.org/ ,pmid: 22110040)	ADB(url: http://tp-apg.genes.nig.ac.jp/autophagy/overview.html ,pmid: 20972215), direction is predicted(url: http://www.ncbi.nlm.nih.gov/pmc/articles/PMC2742434/ ,pmid: 19502588), IntAct(url: http://www.ebi.ac.uk/intact/ ,pmid: 19850723), HPRD(url: http://www.hprd.org/ ,pmid: 18988627), BioGRID(url: http://thebiogrid.org/ ,pmid: 21071413);ELM prediction	ARN experimentally validated dataset;Luca's ELM prediction	ULK1 and ULK2 tested, the interaction is not specific
GABARAPL2	ULK2	P60520	Q8IYT8	PPI undirected;PPI directed	Pull down	HEK293T	20562859; 19850723 ;ELM based prediction(url: http://elm.eu.org/ ,pmid: 22110040)	IntAct(url: http://www.ebi.ac.uk/intact/ ,pmid: 19850723); ELM prediction	ARN experimentally validated dataset;Luca's ELM prediction	ULK1 and ULK2 tested, the interaction is not specific
ATG13	ULK1	O75143	O75385	PPI directed	Crosslink / Anti tag coip	HEK293T	18936157; 19258318; 19211835; 19225151; 20562859; 26018823; 23524951; 25686248; 19597335; 21460630; 25126726; 19287211	ACSN; BioGRID; InnateDB; IntAct; SPIKE; SignaLink3	Omnipath directed interactions	ULK1 and ULK2 tested, the interaction is not specific
ATG13	ULK2	O75143	Q8IYT8	PPI directed	Anti tag coip	HEK293T	18936157;19225151;19225151;19225151	ACSN;InnateDB;SPIKE;Signor	Omnipath directed interactions	ULK1 and ULK2 tested, the interaction is not specific
RB1CC1	ULK1	Q8TDY2	O75385	PPI directed	Crosslink / Anti tag coip	HEK293T	20972215; 19502588; 18443221; 19258318; 18981720; 19225151; 20562859; 25686248; 19211835	ADB(url: http://tp-apg.genes.nig.ac.jp/autophagy/overview.html ,pmid: 20972215), direction is predicted(url: http://www.ncbi.nlm.nih.gov/pmc/articles/PMC2742434/ ,pmid: 19502588);ACSN;BioGRID;InnateDB;IntAct;SPIKE;SignaLink3	ARN experimentally validated dataset;Omnipath directed interactions	ULK1 and ULK2 tested, the interaction is not specific
RB1CC1	ULK2	Q8TDY2	Q8IYT8	PPI directed	Anti tag coip	HEK293T	18936157; 19225151	ACSN; InnateDB; SPIKE	Omnipath directed interactions	ULK1 and ULK2 tested, the interaction is not specific
GABARAP	ULK2	O95166	Q8IYT8	PPI undirected;PPI directed	Anti bait coip	HEK293T	20562859; 19850723 ;ELM based prediction(url: http://elm.eu.org/ ,pmid: 22110040)	IntAct(url: http://www.ebi.ac.uk/intact/ ,pmid: 19850723);ELM prediction	ARN experimentally validated dataset;Luca's ELM prediction	ULK1 and ULK2 tested, the interaction is not specific
ULK1	ATG101	O75385	Q9BSB4	PPI undirected;PPI directed	Crosslink / Anti tag coip	HEK293T	23180781; 25686248; 19597335; 19287211; ELM based prediction(url: http://elm.eu.org/ ,pmid: 22110040)	InnateDB(url: http://www.innatedb.com/ ,pmid: 23180781); BioGRID; InnateDB; SignaLink3; ELM prediction	ARN experimentally validated dataset;Omnipath directed interactions;Luca's ELM prediction	ULK1 and ULK2 tested, the interaction is not specific
ULK1	ATG13	O75385	O75143	PPI directed	Crosslink / Anti tag coip	HEK293T	19211835; 19225151; 19287211; 20562859; 23180781; 19850723; 18936157; 19258318; 27259258; 27390127; 26687599; 27387056; 21855797; 27932573; 26138443; 26018823; 23524951; 25686248; 19597335; 21460630; 25126726; ELM based prediction(url: http://elm.eu.org/ ,pmid: 22110040)	InnateDB(url: http://www.innatedb.com/ ,pmid: 23180781), IntAct(url: http://www.ebi.ac.uk/intact/ ,pmid: 19850723);ARN;BioGRID;InnateDB;IntAct;KEGG;PhosphoSite;PhosphoSite_dir;SPIKE;SignaLink3;Signor;ELM prediction	ARN experimentally validated dataset;Omnipath directed interactions;Luca's ELM prediction	ULK1 and ULK2 tested, the interaction is not specific
ULK1	GABARAP	O75385	O95166	PPI undirected;PPI directed	Pull down / Anti bait coip	HEK293T	11146101; 17353931; 20562859; 22885598; 21071413; 18988627; 19850723; 23043107; 25126726; ELM based prediction(url: http://elm.eu.org/ ,pmid: 22110040)	BioGRID(url: http://thebiogrid.org/ ,pmid: 21071413), HPRD(url: http://www.hprd.org/ ,pmid: 18988627), IntAct(url: http://www.ebi.ac.uk/intact/ ,pmid: 19850723);ARN;BioGRID;ELM;HPRD;IntAct;PhosphoPoint;Signor;ELM prediction	ARN experimentally validated dataset;Omnipath directed interactions;Luca's ELM prediction	ULK1 and ULK2 tested, the interaction is not specific
ULK1	GABARAPL1	O75385	Q9H0R8	PPI undirected;PPI directed	Pull down	In vitro	20562859; 19850723; ELM based prediction(url: http://elm.eu.org/ ,pmid: 22110040)	IntAct(url: http://www.ebi.ac.uk/intact/ ,pmid: 19850723);ELM prediction	ARN experimentally validated dataset;Luca's ELM prediction	ULK1 and ULK2 tested, the interaction is not specific
ULK1	GABARAPL2	O75385	P60520	PPI directed	Pull down / Anti tag coip	HEK293T	20972215; 20562859; 19502588; 19850723; 18988627; 21071413; ELM based prediction(url: http://elm.eu.org/ ,pmid: 22110040)	ADB(url: http://tp-apg.genes.nig.ac.jp/autophagy/overview.html ,pmid: 20972215), Behrends et Al. 2010(url: http://www.ncbi.nlm.nih.gov/pubmed/20562859 ,pmid: 20562859), direction is predicted(url: http://www.ncbi.nlm.nih.gov/pmc/articles/PMC2742434/ ,pmid: 19502588), IntAct(url: http://www.ebi.ac.uk/intact/ ,pmid: 19850723), HPRD(url: http://www.hprd.org/ ,pmid: 18988627), BioGRID(url: http://the…	ARN experimentally validated dataset;Luca's ELM prediction	ULK1 and ULK2 tested, the interaction is not specific
ULK1	MAP1LC3B	O75385	Q9GZQ8	PPI undirected;PPI directed	Pull down	HEK293T	20562859; 19850723; ELM based prediction(url: http://elm.eu.org/ ,pmid: 22110040)	IntAct(url: http://www.ebi.ac.uk/intact/ ,pmid: 19850723); ELM prediction	ARN experimentally validated dataset;Luca's ELM prediction	ULK1 and ULK2 tested, the interaction is not specific
ULK1	RB1CC1	O75385	Q8TDY2	PPI directed	Crosslink / Anti tag coip	HEK293T	19211835; 19225151; 20562859; 21071413; 23180781; 19850723; 19502588; 18443221; 19258318; 18981720; 19597335; ELM based prediction(url: http://elm.eu.org/ ,pmid: 22110040)	BioGRID(url: http://thebiogrid.org/ ,pmid: 21071413), InnateDB(url: http://www.innatedb.com/ ,pmid: 23180781), IntAct(url: http://www.ebi.ac.uk/intact/ ,pmid: 19850723), direction is predicted(url: http://www.ncbi.nlm.nih.gov/pmc/articles/PMC2742434/ ,pmid: 19502588);ARN;BioGRID;InnateDB;IntAct;KEGG;SPIKE;Signor;ELM prediction	ARN experimentally validated dataset;Omnipath directed interactions;Luca's ELM prediction	ULK1 and ULK2 tested, the interaction is not specific
ULK2	ATG101	Q8IYT8	Q9BSB4	PPI undirected;PPI directed	Anti tag coip	HEK293T	20562859; 19850723; ELM based prediction(url: http://elm.eu.org/ ,pmid: 22110040)	IntAct(url: http://www.ebi.ac.uk/intact/ ,pmid: 19850723);ELM prediction	ARN experimentally validated dataset;Luca's ELM prediction	ULK1 and ULK2 tested, the interaction is not specific
ULK2	ATG13	Q8IYT8	O75143	PPI directed	Anti bait coip	HEK293T	19225151; 20562859; 23180781; 19850723; 18936157; ELM based prediction(url: http://elm.eu.org/ ,pmid: 22110040)	InnateDB(url: http://www.innatedb.com/ ,pmid: 23180781), IntAct(url: http://www.ebi.ac.uk/intact/ ,pmid: 19850723); ARN; InnateDB; SPIKE; SignaLink3; Signor; ELM prediction	ARN experimentally validated dataset;Omnipath directed interactions;Luca's ELM prediction	ULK1 and ULK2 tested, the interaction is not specific
ULK2	GABARAPL1	Q8IYT8	Q9H0R8	PPI undirected;PPI directed	Pull down	HEK293T	20562859; 19850723; ELM based prediction(url: http://elm.eu.org/ ,pmid: 22110040)	IntAct(url: http://www.ebi.ac.uk/intact/ ,pmid: 19850723); ELM prediction	ARN experimentally validated dataset;Luca's ELM prediction	ULK1 and ULK2 tested, the interaction is not specific
ULK2	MAP1LC3B	Q8IYT8	Q9GZQ8	PPI undirected;PPI directed	Pull down	HEK293T	20562859; 19850723; ELM based prediction(url: http://elm.eu.org/ ,pmid: 22110040)	IntAct(url: http://www.ebi.ac.uk/intact/ ,pmid: 19850723); ELM prediction	ARN experimentally validated dataset;Luca's ELM prediction	ULK1 and ULK2 tested, the interaction is not specific
ULK2	RB1CC1	Q8IYT8	Q8TDY2	PPI directed	Anti bait coip	HEK293T	19225151; 20562859; 19850723; 21071413; 20972215; 23180781; 19502588; ELM based prediction(url: http://elm.eu.org/ ,pmid: 22110040)	IntAct(url: http://www.ebi.ac.uk/intact/ ,pmid: 19850723), BioGRID(url: http://thebiogrid.org/ ,pmid: 21071413), ADB(url: http://tp-apg.genes.nig.ac.jp/autophagy/overview.html ,pmid: 20972215), InnateDB(url: http://www.innatedb.com/ ,pmid: 23180781), direction is predicted(url: http://www.ncbi.nlm.nih.gov/pmc/articles/PMC2742434/ ,pmid: 19502588), Behrends et Al. 2010(url: http://www.ncbi.nlm.nih…	ARN experimentally validated dataset;Omnipath directed interactions;Luca's ELM prediction	ULK1 and ULK2 tested, the interaction is not specific
GABARAP	ULK1	O95166	O75385	PPI directed	Anti bait coip	HEK293T	17353931	IntAct(url: http://www.ebi.ac.uk/intact/ ,pmid: 19850723)	Manual curation	ULK1 and ULK2 tested, the interaction is not specific
SQSTM1	ULK2	Q13501	Q8IYT8	PPI directed	Pull down	HEK293T	14702098; 23180781; 19502588	InnateDB(url: http://www.innatedb.com/ ,pmid: 23180781), direction is predicted(url: http://www.ncbi.nlm.nih.gov/pmc/articles/PMC2742434/ ,pmid: 19502588);InnateDB;SignaLink3	ARN experimentally validated dataset;Omnipath directed interactions	ULK1 and ULK2 tested, the interaction is specific
ATG4B	ULK1	Q9Y4P1	O75385	PPI directed	Anti tag coip	HEK293T	20972215; 19502588; 19850723; 21071413	ADB(url: http://tp-apg.genes.nig.ac.jp/autophagy/overview.html ,pmid: 20972215), direction is predicted(url: http://www.ncbi.nlm.nih.gov/pmc/articles/PMC2742434/ ,pmid: 19502588), IntAct(url: http://www.ebi.ac.uk/intact/ ,pmid: 19850723), BioGRID(url: http://thebiogrid.org/ ,pmid: 21071413)	ARN experimentally validated dataset	ULK1 and ULK2 tested, the interaction is specific
ULK1	ATG14	O75385	Q6ZNE5	PPI undirected;PPI directed	Anti tag coip	HEK293T	23685627; ELM based prediction(url: http://elm.eu.org/ ,pmid: 22110040)	ELM prediction	ARN experimentally validated dataset;Luca's ELM prediction	ULK1 and ULK2 tested, the interaction is specific
ULK1	ATG4B	O75385	Q9Y4P1	PPI directed	Anti tag coip	HEK293T	28821708; ELM based prediction(url: http://elm.eu.org/ ,pmid: 22110040)	PhosphoSite; PhosphoSite_dir; ELM prediction	Omnipath directed interactions;Luca's ELM prediction	ULK1 and ULK2 tested, the interaction is specific
ULK1	BECN1	O75385	Q14457	PPI directed	Anti tag coip	HEK293T	23685627; 17595159; 16940348; 23685627; 21241894; 27693506; 25891078; ELM based prediction(url: http://elm.eu.org/ ,pmid: 22110040)	ARN; BioGRID; SPIKE; ELM prediction	ARN experimentally validated dataset;Omnipath directed interactions;Luca's ELM prediction	ULK1 and ULK2 tested, the interaction is specific
ULK2	WIPI2	Q8IYT8	Q9Y4P8	PPI undirected;PPI directed	Anti tag coip	HEK293T	20562859; 19850723; ELM based prediction(url: http://elm.eu.org/ ,pmid: 22110040)	IntAct(url: http://www.ebi.ac.uk/intact/ ,pmid: 19850723); ELM prediction	ARN experimentally validated dataset;Luca's ELM prediction	ULK1 and ULK2 tested, the interaction is specific

## Sheet: Non-autophagy PPI - Figure 5
Source name	Target name	Source Uniprot ID	Target Uniprot ID	Interaction type	Detection method	Cell type / tissue	Pubmed ID	Source database	Downloaded from	ULK investigated
KAT5	ULK1	Q92993	O75385	PPI directed	Coimmunoprecipitation	HCT116	22539723		http://autophagyregulation.org/	Only ULK1 tested, specificity information is not available
SMCR8	ULK1	Q8TEV9	O75385	PPI directed	Anti tag coimmunoprecipitation	HEK293T	28195531	Signor	http://omnipathdb.org/interactions/Q8IYT8 OR O75385/?fields=sources&fields=references/_080719	Only ULK1 tested, specificity information is not available
TRAF6	ULK1	Q9Y4K3	O75385	PPI directed	Anti bait coimmunoprecipitation	HEK293T	23524951	IntAct; KEGG	http://omnipathdb.org/interactions/Q8IYT8 OR O75385/?fields=sources&fields=references/_080719	Only ULK1 tested, specificity information is not available
ULK1	DYNLL1	O75385	P63167	PPI directed; PPI directed by prediction	Anti tag coimmunoprecipitation; Domain-motif based prediction	HEK293T	20921139	SPIKE; ELM based prediction(url: http://elm.eu.org/ ,pmid: 22110040)	http://omnipathdb.org/interactions/Q8IYT8 OR O75385/?fields=sources&fields=references/_080719;Luca's ELM prediction_210219	Only ULK1 tested, specificity information is not available
ULK1	SDCBP	O75385	O00560	PPI directed; PPI directed by prediction	Anti tag coimmunoprecipitation; Domain-motif based prediction	HEK293T	21071413; 18988627; 19502588; 26118643; 21949238; 15014045	BioGRID(url: http://thebiogrid.org/ ,pmid: 21071413), HPRD(url: http://www.hprd.org/ ,pmid: 18988627), direction is predicted(url: http://www.ncbi.nlm.nih.gov/pmc/articles/PMC2742434/ ,pmid: 19502588); HPRD; PhosphoPoint; PhosphoSite; PhosphoSite_dir; ELM based prediction(url: http://elm.eu.org/ ,pmid: 22110040)	http://autophagyregulation.org/;http://omnipathdb.org/interactions/Q8IYT8 OR O75385/?fields=sources&fields=references/_080719;Luca's ELM prediction_210219	Only ULK1 tested, specificity information is not available
ULK1	TMEM173	O75385	Q86WV6	PPI directed; PPI directed by prediction	Anti tag coimmunoprecipitation; Domain-motif based prediction	HEK293T	24119841	InnateDB; PhosphoSite; PhosphoSite_dir; SignaLink3; ELM based prediction(url: http://elm.eu.org/ ,pmid: 22110040)	http://omnipathdb.org/interactions/Q8IYT8 OR O75385/?fields=sources&fields=references/_080719;Luca's ELM prediction_210219	Only ULK1 tested, specificity information is not available
DIXDC1	ULK2	Q155Q3	Q8IYT8	PPI directed	Yeast two-hybrid	Saccharomyces cerevisiae	21988832; 19850723; 19502588	IntAct(url: http://www.ebi.ac.uk/intact/ ,pmid: 19850723), direction is predicted(url: http://www.ncbi.nlm.nih.gov/pmc/articles/PMC2742434/ ,pmid: 19502588)	http://autophagyregulation.org/	Only ULK2 tested, specificity information is not available
NASP	ULK2	P49321	Q8IYT8	PPI directed	Yeast two hybrid pooling approach	Saccharomyces cerevisiae	16169070; 21071413; 19850723; 19502588	BioGRID(url: http://thebiogrid.org/ ,pmid: 21071413), IntAct(url: http://www.ebi.ac.uk/intact/ ,pmid: 19850723), direction is predicted(url: http://www.ncbi.nlm.nih.gov/pmc/articles/PMC2742434/ ,pmid: 19502588)	http://autophagyregulation.org/	Only ULK2 tested, specificity information is not available
PRKACA	ULK2	P17612	Q8IYT8	PPI directed; PPI directed by prediction	Anti tag coimmunoprecipitation; Domain-motif based prediction	HEK293T	26052940	PhosphoSite; PhosphoSite_dir; ELM based prediction(url: http://elm.eu.org/ ,pmid: 22110040)	http://omnipathdb.org/interactions/Q8IYT8 OR O75385/?fields=sources&fields=references/_080719;Luca's ELM prediction_210219	Only ULK2 tested, specificity information is not available
ULK2	EEF1B2	Q8IYT8	P24534	PPI undirected; PPI directed	Yeast two hybrid pooling approach	Saccharomyces cerevisiae	16169070; 18988627; 19850723	HPRD(url: http://www.hprd.org/ ,pmid: 18988627), IntAct(url: http://www.ebi.ac.uk/intact/ ,pmid: 19850723);HPRD; IntAct; PhosphoPoint	http://autophagyregulation.org/;http://omnipathdb.org/interactions/Q8IYT8 OR O75385/?fields=sources&fields=references/_080719	Only ULK2 tested, specificity information is not available
ULK2	LUC7L2	Q8IYT8	Q9Y383	PPI directed	Yeast two hybrid pooling approach	Saccharomyces cerevisiae	16169070	HPRD; IntAct; PhosphoPoint	http://omnipathdb.org/interactions/Q8IYT8 OR O75385/?fields=sources&fields=references/_080719	Only ULK2 tested, specificity information is not available
ULK2	NASP	Q8IYT8	P49321	PPI directed; PPI directed by prediction	Two hybrid pooling approach; Domain-motif based prediction	Saccharomyces cerevisiae	16169070	HPRD; IntAct; PhosphoPoint; ELM based prediction(url: http://elm.eu.org/ ,pmid: 22110040)	http://omnipathdb.org/interactions/Q8IYT8 OR O75385/?fields=sources&fields=references/_080719;Luca's ELM prediction_210219	Only ULK2 tested, specificity information is not available
ULK2	POLA2	Q8IYT8	Q14181	PPI directed	Two hybrid pooling approach	Saccharomyces cerevisiae	16169070	HPRD; IntAct; PhosphoPoint	http://omnipathdb.org/interactions/Q8IYT8 OR O75385/?fields=sources&fields=references/_080719	Only ULK2 tested, specificity information is not available
ULK2	SETDB1	Q8IYT8	Q15047	PPI undirected; PPI directed	Yeast two hybrid pooling approach	Saccharomyces cerevisiae	16169070; 21071413; 18988627; 19850723	BioGRID(url: http://thebiogrid.org/ ,pmid: 21071413), HPRD(url: http://www.hprd.org/ ,pmid: 18988627), IntAct(url: http://www.ebi.ac.uk/intact/ ,pmid: 19850723);HPRD;IntAct;PhosphoPoint	http://autophagyregulation.org/;http://omnipathdb.org/interactions/Q8IYT8 OR O75385/?fields=sources&fields=references/_080719	Only ULK2 tested, specificity information is not available
ULK2	ZNF32	Q8IYT8	P17041	PPI directed; PPI directed by prediction	Yeast two-hybrid; Domain-motif based prediction	Saccharomyces cerevisiae	21988832; 19850723; 19502588	IntAct(url: http://www.ebi.ac.uk/intact/ ,pmid: 19850723), direction is predicted(url: http://www.ncbi.nlm.nih.gov/pmc/articles/PMC2742434/ ,pmid: 19502588);ELM based prediction(url: http://elm.eu.org/ ,pmid: 22110040)	http://autophagyregulation.org/;Luca's ELM prediction_210219	Only ULK2 tested, specificity information is not available
ULK2	MTOR	Q8IYT8	P42345	PPI undirected; PPI directed by prediction	Anti tag coimmunoprecipitation; Domain-motif based prediction	HEK293T	20562859; 19850723	IntAct(url: http://www.ebi.ac.uk/intact/ ,pmid: 19850723);ELM based prediction(url: http://elm.eu.org/ ,pmid: 22110040)	http://autophagyregulation.org/; Luca's ELM prediction_210219	ULK1 and ULK2 tested, the interaction is not specific
PRKAB1	ULK1	Q9Y478	O75385	PPI directed	Anti tag coimmunoprecipitation	HEK293T	23863160; 21460634; 21205641; 19584320; 21072212	IntAct; Signor	http://omnipathdb.org/interactions/Q8IYT8 OR O75385/?fields=sources&fields=references/_080719	ULK1 and ULK2 tested, the interaction is not specific
PRKAB1	ULK2	Q9Y478	Q8IYT8	PPI directed	Anti tag coimmunoprecipitation	HEK293T	20562859; 19850723; 19502588	IntAct(url: http://www.ebi.ac.uk/intact/ ,pmid: 19850723), direction is predicted(url: http://www.ncbi.nlm.nih.gov/pmc/articles/PMC2742434/ ,pmid: 19502588)	http://autophagyregulation.org/	ULK1 and ULK2 tested, the interaction is not specific
PRKAB2	ULK1	O43741	O75385	PPI directed	Anti tag coimmunoprecipitation	HEK293T	20972215; 19502588; 20562859; 23863160; 21460634; 21205641; 19584320	ADB(url: http://tp-apg.genes.nig.ac.jp/autophagy/overview.html ,pmid: 20972215), direction is predicted(url: http://www.ncbi.nlm.nih.gov/pmc/articles/PMC2742434/ ,pmid: 19502588), Behrends et Al. 2010(url: http://www.ncbi.nlm.nih.gov/pubmed/20562859 ,pmid: 20562859);Signor	http://autophagyregulation.org/;http://omnipathdb.org/interactions/Q8IYT8 OR O75385/?fields=sources&fields=references/_080719	ULK1 and ULK2 tested, the interaction is not specific
PRKAB2	ULK2	O43741	Q8IYT8	PPI directed	Anti tag coimmunoprecipitation	HEK293T	20562859; 19850723; 19502588	IntAct(url: http://www.ebi.ac.uk/intact/ ,pmid: 19850723), direction is predicted(url: http://www.ncbi.nlm.nih.gov/pmc/articles/PMC2742434/ ,pmid: 19502588)	http://autophagyregulation.org/	ULK1 and ULK2 tested, the interaction is not specific
PRKAG1	ULK1	P54619	O75385	PPI directed	Anti tag coimmunoprecipitation	HEK293T	21383122; 21071413; 19850723; 19502588; 20972215; 23863160; 21460634; 21205641; 19584320; 25686248; 20562859	BioGRID(url: http://thebiogrid.org/ ,pmid: 21071413), IntAct(url: http://www.ebi.ac.uk/intact/ ,pmid: 19850723), direction is predicted(url: http://www.ncbi.nlm.nih.gov/pmc/articles/PMC2742434/ ,pmid: 19502588), Behrends et Al. 2010(url: http://www.ncbi.nlm.nih.gov/pubmed/20562859 ,pmid: 20562859), ADB(url: http://tp-apg.genes.nig.ac.jp/autophagy/overview.html ,pmid: 20972215);ARN;BioGRID;Signor	http://autophagyregulation.org/;http://omnipathdb.org/interactions/Q8IYT8 OR O75385/?fields=sources&fields=references/_080719	ULK1 and ULK2 tested, the interaction is not specific
PRKAG1	ULK2	P54619	Q8IYT8	PPI directed	Anti tag coimmunoprecipitation	HEK293T	20562859; 19850723; 19502588	IntAct(url: http://www.ebi.ac.uk/intact/ ,pmid: 19850723), direction is predicted(url: http://www.ncbi.nlm.nih.gov/pmc/articles/PMC2742434/ ,pmid: 19502588)	http://autophagyregulation.org/	ULK1 and ULK2 tested, the interaction is not specific
ULK1	CDC37	O75385	Q16543	PPI directed; PPI directed by prediction	Anti tag coimmunoprecipitation; Domain-motif based prediction	HCT116	28073914	PhosphoSite; PhosphoSite_dir; ELM based prediction(url: http://elm.eu.org/ ,pmid: 22110040)	http://omnipathdb.org/interactions/Q8IYT8 OR O75385/?fields=sources&fields=references/_080719;Luca's ELM prediction_210219	ULK1 and ULK2 tested, the interaction is not specific
ULK1	DENND3	O75385	A2RUS2	PPI directed; PPI directed by prediction	Anti tag coimmunoprecipitation; Domain-motif based prediction	HEK293T	25925668	PhosphoSite; PhosphoSite_dir; PhosphoSite_noref; ELM based prediction(url: http://elm.eu.org/ ,pmid: 22110040)	http://omnipathdb.org/interactions/Q8IYT8 OR O75385/?fields=sources&fields=references/_080719;Luca's ELM prediction_210219	ULK1 and ULK2 tested, the interaction is not specific
ULK2	DENND3	Q8IYT8	A2RUS2	PPI directed	Anti tag coimmunoprecipitation	HEK293T	25925668	PhosphoSite; PhosphoSite_dir; PhosphoSite_noref; ELM based prediction(url: http://elm.eu.org/ ,pmid: 22110040)	http://omnipathdb.org/interactions/Q8IYT8 OR O75385/?fields=sources&fields=references/_080719;Luca's ELM prediction_210219	ULK1 and ULK2 tested, the interaction is not specific
ULK1	HK1	O75385	P19367	PPI directed; PPI directed by prediction	Anti tag coimmunoprecipitation; Domain-motif based prediction	HEK293T	27153534	PhosphoSite; PhosphoSite_dir; PhosphoSite_noref;ELM based prediction(url: http://elm.eu.org/ ,pmid: 22110040)	http://omnipathdb.org/interactions/Q8IYT8 OR O75385/?fields=sources&fields=references/_080719;Luca's ELM prediction_210219	ULK1 and ULK2 tested, the interaction is not specific
ULK2	HK1	Q8IYT8	P19367	PPI directed; PPI directed by prediction	Anti tag coimmunoprecipitation; Domain-motif based prediction	HEK293T	27153534	PhosphoSite; PhosphoSite_dir; PhosphoSite_noref;ELM based prediction(url: http://elm.eu.org/ ,pmid: 22110040)	http://omnipathdb.org/interactions/Q8IYT8 OR O75385/?fields=sources&fields=references/_080719;Luca's ELM prediction_210219	ULK1 and ULK2 tested, the interaction is not specific
ULK1	MTOR	O75385	P42345	PPI directed; PPI directed by prediction	Anti tag coimmunoprecipitation; Domain-motif based prediction	HEK293	19225151; 19690328; 23863160; 21460634; 21383122; 21460630; 25686248	BioGRID; InnateDB; IntAct; KEGG; SignaLink3; Signor; Wang; ELM based prediction(url: http://elm.eu.org/ ,pmid: 22110040)	http://omnipathdb.org/interactions/Q8IYT8 OR O75385/?fields=sources&fields=references/_080719;Luca's ELM prediction_210219	ULK1 and ULK2 tested, the interaction is not specific
ULK1	PRKAA1	O75385	Q13131	PPI directed; PPI directed by prediction	Anti tag coimmunoprecipitation; Domain-motif based prediction	HEK293	21460634; 23863160; 21460634; 21205641; 19584320; 25686248; 20562859	BioGRID; SignaLink3; Signor; ELM based prediction(url: http://elm.eu.org/ ,pmid: 22110040)	http://omnipathdb.org/interactions/Q8IYT8 OR O75385/?fields=sources&fields=references/_080719;Luca's ELM prediction_210219	ULK1 and ULK2 tested, the interaction is not specific
ULK1	PRKAA2	O75385	P54646	PPI directed;PPI directed by prediction	Anti tag coimmunoprecipitation; Domain-motif based prediction	HEK293	20972215; 19502588; 19850723; 21071413; 23863160; 21460634; 21205641; 19584320; 21072212	ADB(url: http://tp-apg.genes.nig.ac.jp/autophagy/overview.html ,pmid: 20972215), direction is predicted(url: http://www.ncbi.nlm.nih.gov/pmc/articles/PMC2742434/ ,pmid: 19502588), IntAct(url: http://www.ebi.ac.uk/intact/ ,pmid: 19850723), BioGRID(url: http://thebiogrid.org/ ,pmid: 21071413); IntAct; Signor; ELM based prediction(url: http://elm.eu.org/ ,pmid: 22110040)	http://autophagyregulation.org/;http://omnipathdb.org/interactions/Q8IYT8 OR O75385/?fields=sources&fields=references/_080719; Luca's ELM prediction_210219	ULK1 and ULK2 tested, the interaction is not specific
ULK1	PRKAB1	O75385	Q9Y478	PPI directed; PPI directed by prediction	Anti tag coimmunoprecipitation; Domain-motif based prediction	HEK293T	23863160; 21460634; 21205641; 19584320; 21072212	IntAct; Signor; ELM based prediction(url: http://elm.eu.org/ ,pmid: 22110040)	http://omnipathdb.org/interactions/Q8IYT8 OR O75385/?fields=sources&fields=references/_080719;Luca's ELM prediction_210219	ULK1 and ULK2 tested, the interaction is not specific
ULK1	PRKAB2	O75385	O43741	PPI directed;PPI directed by prediction	Anti tag coimmunoprecipitation; Domain-motif based prediction	HEK293T	23863160; 21460634; 21205641; 19584320	Signor; ELM based prediction(url: http://elm.eu.org/ ,pmid: 22110040)	http://omnipathdb.org/interactions/Q8IYT8 OR O75385/?fields=sources&fields=references/_080719;Luca's ELM prediction_210219	ULK1 and ULK2 tested, the interaction is not specific
ULK1	PRKAG1	O75385	P54619	PPI directed; PPI directed by prediction	Anti tag coimmunoprecipitation; Domain-motif based prediction	HEK293T	23863160; 21460634; 21205641; 19584320; 25686248; 20562859	BioGRID; Signor; ELM based prediction(url: http://elm.eu.org/ ,pmid: 22110040)	http://omnipathdb.org/interactions/Q8IYT8 OR O75385/?fields=sources&fields=references/_080719;Luca's ELM prediction_210219	ULK1 and ULK2 tested, the interaction is not specific
ULK1	PRKAG2	O75385	Q9UGJ0	PPI directed; PPI directed by prediction	Anti tag coimmunoprecipitation; Domain-motif based prediction	HEK293T	23863160; 21460634; 21205641; 19584320	Signor; ELM based prediction(url: http://elm.eu.org/ ,pmid: 22110040)	http://omnipathdb.org/interactions/Q8IYT8 OR O75385/?fields=sources&fields=references/_080719;Luca's ELM prediction_210219	ULK1 and ULK2 tested, the interaction is not specific
ULK1	PRKAG3	O75385	Q9UGI9	PPI directed; PPI directed by prediction	Anti tag coimmunoprecipitation; Domain-motif based prediction	HEK293T	23863160; 21460634; 21205641; 19584320	Signor; ELM based prediction(url: http://elm.eu.org/ ,pmid: 22110040)	http://omnipathdb.org/interactions/Q8IYT8 OR O75385/?fields=sources&fields=references/_080719;Luca's ELM prediction_210219	ULK1 and ULK2 tested, the interaction is not specific
ULK1	SEC16A	O75385	O15027	PPI directed; PPI directed by prediction	Anti tag coimmunoprecipitation; Domain-motif based prediction	MEF	27203176	PhosphoSite; PhosphoSite_dir; ELM based prediction(url: http://elm.eu.org/ ,pmid: 22110040)	http://omnipathdb.org/interactions/Q8IYT8 OR O75385/?fields=sources&fields=references/_080719;Luca's ELM prediction_210219	ULK1 and ULK2 tested, the interaction is not specific
ULK2	SEC16A	Q8IYT8	O15027	PPI directed; PPI directed by prediction	Anti tag coimmunoprecipitation; Domain-motif based prediction	MEF	27203176		Manual curation	ULK1 and ULK2 tested, the interaction is not specific
ULK1	SYNGAP1	O75385	Q96PV0	PPI directed; PPI directed by prediction	Anti tag coimmunoprecipitation; Domain-motif based prediction	HEK293T	21071413; 18988627; 19502588; 15014045	BioGRID(url: http://thebiogrid.org/ ,pmid: 21071413), HPRD(url: http://www.hprd.org/ ,pmid: 18988627), direction is predicted(url: http://www.ncbi.nlm.nih.gov/pmc/articles/PMC2742434/ ,pmid: 19502588);BioGRID; HPRD; PhosphoPoint; ELM based prediction(url: http://elm.eu.org/ ,pmid: 22110040)	http://autophagyregulation.org/;http://omnipathdb.org/interactions/Q8IYT8 OR O75385/?fields=sources&fields=references/_080719;Luca's ELM prediction_210219	ULK1 and ULK2 tested, the interaction is not specific
ULK2	CDC37	Q8IYT8	Q16543	PPI undirected; PPI directed by prediction	Anti tag coimmunoprecipitation; Domain-motif based prediction	HEK293T	20562859; 19850723	IntAct(url: http://www.ebi.ac.uk/intact/ ,pmid: 19850723);ELM based prediction(url: http://elm.eu.org/ ,pmid: 22110040)	http://autophagyregulation.org/;Luca's ELM prediction_210219	ULK1 and ULK2 tested, the interaction is not specific
ULK2	PRKAA1	Q8IYT8	Q13131	PPI undirected; PPI directed; PPI directed by prediction	Anti tag coimmunoprecipitation; Domain-motif based prediction	HEK293T	20562859; 19850723; 21460634	IntAct(url: http://www.ebi.ac.uk/intact/ ,pmid: 19850723); Signor; ELM based prediction(url: http://elm.eu.org/ ,pmid: 22110040)	http://autophagyregulation.org/;http://omnipathdb.org/interactions/Q8IYT8 OR O75385/?fields=sources&fields=references/_080719;Luca's ELM prediction_210219	ULK1 and ULK2 tested, the interaction is not specific
ULK2	PRKAA2	Q8IYT8	P54646	PPI undirected; PPI directed; PPI directed by prediction	Anti tag coimmunoprecipitation; Domain-motif based prediction	HEK293T	20562859; 19850723; 21460634	IntAct(url: http://www.ebi.ac.uk/intact/ ,pmid: 19850723);Signor;ELM based prediction(url: http://elm.eu.org/ ,pmid: 22110040)	http://autophagyregulation.org/;http://omnipathdb.org/interactions/Q8IYT8 OR O75385/?fields=sources&fields=references/_080719;Luca's ELM prediction_210219	ULK1 and ULK2 tested, the interaction is not specific
ULK2	PRKAB1	Q8IYT8	Q9Y478	PPI directed; PPI directed by prediction	Anti tag coimmunoprecipitation; Domain-motif based prediction	HEK293T	21460634	Signor; ELM based prediction(url: http://elm.eu.org/ ,pmid: 22110040)	http://omnipathdb.org/interactions/Q8IYT8 OR O75385/?fields=sources&fields=references/_080719;Luca's ELM prediction_210219	ULK1 and ULK2 tested, the interaction is not specific
ULK2	PRKAB2	Q8IYT8	O43741	PPI directed; PPI directed by prediction	Anti tag coimmunoprecipitation; Domain-motif based prediction	HEK293T	21460634	Signor; ELM based prediction(url: http://elm.eu.org/ ,pmid: 22110040)	http://omnipathdb.org/interactions/Q8IYT8 OR O75385/?fields=sources&fields=references/_080719;Luca's ELM prediction_210219	ULK1 and ULK2 tested, the interaction is not specific
ULK2	PRKAG1	Q8IYT8	P54619	PPI directed; PPI directed by prediction	Anti tag coimmunoprecipitation; Domain-motif based prediction	HEK293T	21460634	Signor; ELM based prediction(url: http://elm.eu.org/ ,pmid: 22110040)	http://omnipathdb.org/interactions/Q8IYT8 OR O75385/?fields=sources&fields=references/_080719;Luca's ELM prediction_210219	ULK1 and ULK2 tested, the interaction is not specific
ULK2	PRKAG2	Q8IYT8	Q9UGJ0	PPI directed; PPI directed by prediction	Anti tag coimmunoprecipitation; Domain-motif based prediction	HEK293T	21460634	Signor; ELM based prediction(url: http://elm.eu.org/ ,pmid: 22110040)	http://omnipathdb.org/interactions/Q8IYT8 OR O75385/?fields=sources&fields=references/_080719; Luca's ELM prediction_210219	ULK1 and ULK2 tested, the interaction is not specific
ULK2	PRKAG3	Q8IYT8	Q9UGI9	PPI directed; PPI directed by prediction	Anti tag coimmunoprecipitation; Domain-motif based prediction	HEK293T	21460634	Signor; ELM based prediction(url: http://elm.eu.org/ ,pmid: 22110040)	http://omnipathdb.org/interactions/Q8IYT8 OR O75385/?fields=sources&fields=references/_080719;Luca's ELM prediction_210219	ULK1 and ULK2 tested, the interaction is not specific
ULK2	SYNGAP1	Q8IYT8	Q96PV0	PPI directed; PPI directed by prediction	Anti tag coimmunoprecipitation; Domain-motif based prediction	HEK293T	21071413; 18988627; 19502588; 15014045	BioGRID(url: http://thebiogrid.org/ ,pmid: 21071413), HPRD(url: http://www.hprd.org/ ,pmid: 18988627), direction is predicted(url: http://www.ncbi.nlm.nih.gov/pmc/articles/PMC2742434/ ,pmid: 19502588);HPRD;PhosphoPoint;ELM based prediction(url: http://elm.eu.org/ ,pmid: 22110040)	http://autophagyregulation.org/;http://omnipathdb.org/interactions/Q8IYT8 OR O75385/?fields=sources&fields=references/_080719;Luca's ELM prediction_210219	ULK1 and ULK2 tested, the interaction is not specific
CDC37	ULK1	Q16543	O75385	PPI directed	Anti tag coimmunoprecipitation	HEK293T	20972215; 19502588; 19850723; 21071413	ADB(url: http://tp-apg.genes.nig.ac.jp/autophagy/overview.html ,pmid: 20972215), direction is predicted(url: http://www.ncbi.nlm.nih.gov/pmc/articles/PMC2742434/ ,pmid: 19502588), IntAct(url: http://www.ebi.ac.uk/intact/ ,pmid: 19850723), BioGRID(url: http://thebiogrid.org/ ,pmid: 21071413)	http://autophagyregulation.org/	ULK1 and ULK2 tested, the interaction is specific
CREB1	ULK2	P16220	Q8IYT8	PPI directed	Anti tag coimmunoprecipitation	HEK293T	20562859; 19850723; 19502588	IntAct(url: http://www.ebi.ac.uk/intact/ ,pmid: 19850723), direction is predicted(url: http://www.ncbi.nlm.nih.gov/pmc/articles/PMC2742434/ ,pmid: 19502588)	http://autophagyregulation.org/	ULK1 and ULK2 tested, the interaction is specific
FLNA	ULK2	P21333	Q8IYT8	PPI directed	Anti tag coimmunoprecipitation	HEK293T	20562859; 19850723; 19502588	IntAct(url: http://www.ebi.ac.uk/intact/ ,pmid: 19850723), direction is predicted(url: http://www.ncbi.nlm.nih.gov/pmc/articles/PMC2742434/ ,pmid: 19502588)	http://autophagyregulation.org/	ULK1 and ULK2 tested, the interaction is specific
G3BP1	ULK1	Q13283	O75385	PPI directed	Anti tag coimmunoprecipitation	HEK293T	20972215; 19502588; 20562859	ADB(url: http://tp-apg.genes.nig.ac.jp/autophagy/overview.html ,pmid: 20972215), direction is predicted(url: http://www.ncbi.nlm.nih.gov/pmc/articles/PMC2742434/ ,pmid: 19502588), Behrends et Al. 2010(url: http://www.ncbi.nlm.nih.gov/pubmed/20562859 ,pmid: 20562859)	http://autophagyregulation.org/	ULK1 and ULK2 tested, the interaction is specific
IRF1	ULK2	P10914	Q8IYT8	PPI directed	Anti bait coimmunoprecipitation	Homo sapiens transformed primary embryonal kidney cells	17353931; 19850723; 19502588	IntAct(url: http://www.ebi.ac.uk/intact/ ,pmid: 19850723), direction is predicted(url: http://www.ncbi.nlm.nih.gov/pmc/articles/PMC2742434/ ,pmid: 19502588)	http://autophagyregulation.org/	ULK1 and ULK2 tested, the interaction is specific
KIF11	ULK2	P52732	Q8IYT8	PPI directed	Anti tag coimmunoprecipitation	HEK293T	20562859; 19850723; 19502588	IntAct(url: http://www.ebi.ac.uk/intact/ ,pmid: 19850723), direction is predicted(url: http://www.ncbi.nlm.nih.gov/pmc/articles/PMC2742434/ ,pmid: 19502588)	http://autophagyregulation.org/	ULK1 and ULK2 tested, the interaction is specific
MTOR	ULK1	P42345	O75385	PPI directed; PPI directed by prediction	Anti tag coimmunoprecipitation; Anti bait coimmunoprecipitation; Domain-motif based prediction	HEK293T	19225151; 17595159; 21258367; 10995454; 19690328; 23863160; 21460634; 21383122; 25126726; 28389629; 25686248; 21460630; 25686248	ACSN; ARN; BioGRID; InnateDB; IntAct; KEGG; MIMP; PhosphoSite; PhosphoSite_dir; SPIKE; SignaLink3; Signor; Wang; ELM based prediction(url: http://elm.eu.org/ ,pmid: 22110040)	http://autophagyregulation.org/; http://omnipathdb.org/interactions/Q8IYT8 OR O75385/?fields=sources&fields=references/_080719; Luca's ELM prediction_210219	ULK1 and ULK2 tested, the interaction is specific
OBSL1	ULK2	O75147	Q8IYT8	PPI directed	Anti tag coimmunoprecipitation	HEK293T	20562859; 19850723; 19502588	IntAct(url: http://www.ebi.ac.uk/intact/ ,pmid: 19850723), direction is predicted(url: http://www.ncbi.nlm.nih.gov/pmc/articles/PMC2742434/ ,pmid: 19502588)	http://autophagyregulation.org/	ULK1 and ULK2 tested, the interaction is specific
PLK1	ULK2	P53350	Q8IYT8	PPI directed; PPI directed by prediction	Anti tag coimmunoprecipitation; Domain-motif based prediction	HEK293T	20562859; 19850723; 19502588	IntAct(url: http://www.ebi.ac.uk/intact/ ,pmid: 19850723), direction is predicted(url: http://www.ncbi.nlm.nih.gov/pmc/articles/PMC2742434/ ,pmid: 19502588);ELM based prediction(url: http://elm.eu.org/ ,pmid: 22110040)	http://autophagyregulation.org/;Luca's ELM prediction_210219	ULK1 and ULK2 tested, the interaction is specific
PPP1CA	ULK1	P62136	O75385	PPI directed;PPI directed by prediction	Yeast two-hybrid; Domain-motif based prediction	Saccharomyces cerevisiae	22321011; 21071413; 19850723; 19502588	BioGRID(url: http://thebiogrid.org/ ,pmid: 21071413), IntAct(url: http://www.ebi.ac.uk/intact/ ,pmid: 19850723), direction is predicted(url: http://www.ncbi.nlm.nih.gov/pmc/articles/PMC2742434/ ,pmid: 19502588);ELM based prediction(url: http://elm.eu.org/ ,pmid: 22110040)	http://autophagyregulation.org/;Luca's ELM prediction_210219	ULK1 and ULK2 tested, the interaction is specific
PPP2R1B	ULK2	P30154	Q8IYT8	PPI directed	Anti tag coimmunoprecipitation	HEK293T	20562859; 19850723; 19502588	IntAct(url: http://www.ebi.ac.uk/intact/ ,pmid: 19850723), direction is predicted(url: http://www.ncbi.nlm.nih.gov/pmc/articles/PMC2742434/ ,pmid: 19502588)	http://autophagyregulation.org/	ULK1 and ULK2 tested, the interaction is specific
PPP5C	ULK2	P53041	Q8IYT8	PPI directed; PPI directed by prediction	Anti tag coimmunoprecipitation; Domain-motif based prediction	HEK293T	20562859; 19850723; 19502588	IntAct(url: http://www.ebi.ac.uk/intact/ ,pmid: 19850723), direction is predicted(url: http://www.ncbi.nlm.nih.gov/pmc/articles/PMC2742434/ ,pmid: 19502588);ELM based prediction(url: http://elm.eu.org/ ,pmid: 22110040)	http://autophagyregulation.org/;Luca's ELM prediction_210219	ULK1 and ULK2 tested, the interaction is specific
PRKAA1	ULK1	Q13131	O75385	PPI directed; PPI directed by prediction	Anti tag coimmunoprecipitation; Domain-motif based prediction	HEK293T	20972215; 19502588; 19850723; 21071413; 21460634; 23863160; 21205641; 19584320; 25686248; 20562859	ADB(url: http://tp-apg.genes.nig.ac.jp/autophagy/overview.html ,pmid: 20972215), Behrends et Al. 2010(url: http://www.ncbi.nlm.nih.gov/pubmed/20562859 ,pmid: 20562859), direction is predicted(url: http://www.ncbi.nlm.nih.gov/pmc/articles/PMC2742434/ ,pmid: 19502588), IntAct(url: http://www.ebi.ac.uk/intact/ ,pmid: 19850723), BioGRID(url: http://thebiogrid.org/ ,pmid: 21071413);BioGRID;MIMP;SignaL…	http://autophagyregulation.org/;http://omnipathdb.org/interactions/Q8IYT8 OR O75385/?fields=sources&fields=references/_080719;Luca's ELM prediction_210219	ULK1 and ULK2 tested, the interaction is specific
PRKAA2	ULK1	P54646	O75385	PPI directed;PPI directed by prediction	Anti tag coimmunoprecipitation; Domain-motif based prediction	HEK293T	20972215; 20562859; 19502588; 19850723; 21071413; 23863160; 21460634; 21205641; 19584320; 21072212	ADB(url: http://tp-apg.genes.nig.ac.jp/autophagy/overview.html ,pmid: 20972215), Behrends et Al. 2010(url: http://www.ncbi.nlm.nih.gov/pubmed/20562859 ,pmid: 20562859), direction is predicted(url: http://www.ncbi.nlm.nih.gov/pmc/articles/PMC2742434/ ,pmid: 19502588), IntAct(url: http://www.ebi.ac.uk/intact/ ,pmid: 19850723), BioGRID(url: http://thebiogrid.org/ ,pmid: 21071413);IntAct;Signor;ELM b…	http://autophagyregulation.org/;http://omnipathdb.org/interactions/Q8IYT8 OR O75385/?fields=sources&fields=references/_080719;Luca's ELM prediction_210219	ULK1 and ULK2 tested, the interaction is specific
PRKAG2	ULK2	Q9UGJ0	Q8IYT8	PPI directed	Anti tag coimmunoprecipitation	HEK293T	20562859; 19850723; 19502588	IntAct(url: http://www.ebi.ac.uk/intact/ ,pmid: 19850723), direction is predicted(url: http://www.ncbi.nlm.nih.gov/pmc/articles/PMC2742434/ ,pmid: 19502588)	http://autophagyregulation.org/	ULK1 and ULK2 tested, the interaction is specific
RPTOR	ULK1	Q8N122	O75385	PPI directed; PPI directed by prediction	Anti tag coimmunoprecipitation; Domain-motif based prediction	HEK293T	23863160; 19690328; 21460630; 25686248	ACSN; BioGRID; IntAct; Signor;E LM based prediction(url: http://elm.eu.org/ ,pmid: 22110040)	http://omnipathdb.org/interactions/Q8IYT8 OR O75385/?fields=sources&fields=references/_080719;Luca's ELM prediction_210219	ULK1 and ULK2 tested, the interaction is specific
SNW1	ULK2	Q13573	Q8IYT8	PPI directed	Anti tag coimmunoprecipitation	HEK293T	20562859; 19850723; 19502588	IntAct(url: http://www.ebi.ac.uk/intact/ ,pmid: 19850723), direction is predicted(url: http://www.ncbi.nlm.nih.gov/pmc/articles/PMC2742434/ ,pmid: 19502588)	http://autophagyregulation.org/	ULK1 and ULK2 tested, the interaction is specific
ULK1	RPTOR	O75385	Q8N122	PPI directed; PPI directed by prediction	Anti tag coimmunoprecipitation; Domain-motif based prediction	HEK293T	23863160; 19690328; 21460630; 25686248	BioGRID; IntAct; PhosphoSite_dir; PhosphoSite_noref; Signor; ELM based prediction(url: http://elm.eu.org/ ,pmid: 22110040)	http://omnipathdb.org/interactions/Q8IYT8 OR O75385/?fields=sources&fields=references/_080719;Luca's ELM prediction_210219	ULK1 and ULK2 tested, the interaction is specific
ULK1	SEC23A	O75385	Q15436	PPI directed; PPI directed by prediction	Anti tag coimmunoprecipitation; Domain-motif based prediction	HEK293T	28486929	PhosphoSite; PhosphoSite_dir; PhosphoSite_noref; ELM based prediction(url: http://elm.eu.org/ ,pmid: 22110040)	http://omnipathdb.org/interactions/Q8IYT8 OR O75385/?fields=sources&fields=references/_080719;Luca's ELM prediction_210219	ULK1 and ULK2 tested, the interaction is specific
ULK1	USP10	O75385	Q14694	PPI directed; PPI directed by prediction	Anti tag coimmunoprecipitation; Domain-motif based prediction	HEK293T	21071413; 19850723; 19502588; 20562859; 20972215	BioGRID(url: http://thebiogrid.org/ ,pmid: 21071413), IntAct(url: http://www.ebi.ac.uk/intact/ ,pmid: 19850723), direction is predicted(url: http://www.ncbi.nlm.nih.gov/pmc/articles/PMC2742434/ ,pmid: 19502588), Behrends et Al. 2010(url: http://www.ncbi.nlm.nih.gov/pubmed/20562859 ,pmid: 20562859), ADB(url: http://tp-apg.genes.nig.ac.jp/autophagy/overview.html ,pmid: 20972215);ELM based predictio…	http://autophagyregulation.org/;Luca's ELM prediction_210219	ULK1 and ULK2 tested, the interaction is specific
ULK2	MAPK3	Q8IYT8	P27361	PPI undirected;PPI directed by prediction	Anti tag coimmunoprecipitation; Domain-motif based prediction	HEK293T	20562859; 19850723	IntAct(url: http://www.ebi.ac.uk/intact/ ,pmid: 19850723);ELM based prediction(url: http://elm.eu.org/ ,pmid: 22110040)	http://autophagyregulation.org/;Luca's ELM prediction_210219	ULK1 and ULK2 tested, the interaction is specific
ULK2	MTA2	Q8IYT8	O94776	PPI directed; PPI directed by prediction	Anti tag coimmunoprecipitation; Domain-motif based prediction	HEK293T	20562859; 19850723; 19502588	IntAct(url: http://www.ebi.ac.uk/intact/ ,pmid: 19850723), direction is predicted(url: http://www.ncbi.nlm.nih.gov/pmc/articles/PMC2742434/ ,pmid: 19502588);ELM based prediction(url: http://elm.eu.org/ ,pmid: 22110040)	http://autophagyregulation.org/;Luca's ELM prediction_210219	ULK1 and ULK2 tested, the interaction is specific
USP10	ULK1	Q14694	O75385	PPI directed	Anti tag coimmunoprecipitation	HEK293T	20972215; 19502588; 20562859	ADB(url: http://tp-apg.genes.nig.ac.jp/autophagy/overview.html ,pmid: 20972215), direction is predicted(url: http://www.ncbi.nlm.nih.gov/pmc/articles/PMC2742434/ ,pmid: 19502588), Behrends et Al. 2010(url: http://www.ncbi.nlm.nih.gov/pubmed/20562859 ,pmid: 20562859)	http://autophagyregulation.org/	ULK1 and ULK2 tested, the interaction is specific
YWHAE	ULK2	P62258	Q8IYT8	PPI directed; PPI directed by prediction	Anti tag coimmunoprecipitation; Domain-motif based prediction	HEK293T	20562859; 19850723; 19502588	IntAct(url: http://www.ebi.ac.uk/intact/ ,pmid: 19850723), direction is predicted(url: http://www.ncbi.nlm.nih.gov/pmc/articles/PMC2742434/ ,pmid: 19502588);ELM based prediction(url: http://elm.eu.org/ ,pmid: 22110040)	http://autophagyregulation.org/;Luca's ELM prediction_210219	ULK1 and ULK2 tested, the interaction is specific
YWHAH	ULK2	Q04917	Q8IYT8	PPI directed; PPI directed by prediction	Anti tag coimmunoprecipitation; Domain-motif based prediction	HEK293T	20562859; 19850723; 19502588	IntAct(url: http://www.ebi.ac.uk/intact/ ,pmid: 19850723), direction is predicted(url: http://www.ncbi.nlm.nih.gov/pmc/articles/PMC2742434/ ,pmid: 19502588);ELM based prediction(url: http://elm.eu.org/ ,pmid: 22110040)	http://autophagyregulation.org/;Luca's ELM prediction_210219	ULK1 and ULK2 tested, the interaction is specific

## Sheet: Non-autophagy TFTG - Figure 8
Source name	Target name	Source Uniprot ID	Target Uniprot ID	Interaction type	Detection method	Cell type / tissue	Pubmed ID	Source database	Downloaded from	ULK investigated
CTCF	ULK1	P49711	O75385	Transcriptional regulation	Chromatin immunoprecipitation assay; inferred by curator	Homo sapiens	18971253	GTRD; PAZAR; ORegAnno; ReMap	tflink.net/download/Homo sapiens large-scale interaction table_050719	High throughput experiment, both ULKs tested, the interaction is not specific.
CTCF	ULK2	P49711	Q8IYT8	Transcriptional regulation	Chromatin immunoprecipitation assay; inferred by curator	Homo sapiens	18971253	PAZAR; ORegAnno; ReMap	tflink.net/download/Homo sapiens large-scale interaction table_050719	High throughput experiment, both ULKs tested, the interaction is not specific.
EGR1	ULK1	P18146	O75385	Transcriptional regulation	Chromatin immunoprecipitation assay; inferred by curator	Homo sapiens	18971253	GTRD; HTRI; PAZAR; ORegAnno; ReMap	tflink.net/download/Homo sapiens large-scale interaction table_050719	High throughput experiment, both ULKs tested, the interaction is not specific.
EGR1	ULK2	P18146	Q8IYT8	Transcriptional regulation	Chromatin immunoprecipitation assay; inferred by curator	Homo sapiens	18971253	PAZAR; ORegAnno; ReMap	tflink.net/download/Homo sapiens large-scale interaction table_050719	High throughput experiment, both ULKs tested, the interaction is not specific.
FOXA1	ULK1	P55317	O75385	Transcriptional regulation	Chromatin immunoprecipitation assay; inferred by curator	Homo sapiens	18971253	GTRD; PAZAR; ORegAnno; ReMap	tflink.net/download/Homo sapiens large-scale interaction table_050719	High throughput experiment, both ULKs tested, the interaction is not specific.
FOXA1	ULK2	P55317	Q8IYT8	Transcriptional regulation	Chromatin immunoprecipitation assay; inferred by curator	Homo sapiens	18971253	GTRD; PAZAR; ORegAnno; ReMap	tflink.net/download/Homo sapiens large-scale interaction table_050719	High throughput experiment, both ULKs tested, the interaction is not specific.
GATA3	ULK1	P23771	O75385	Transcriptional regulation	Inferred by curator	Homo sapiens	18971253	ORegAnno; PAZAR	tflink.net/download/Homo sapiens large-scale interaction table_050719	High throughput experiment, both ULKs tested, the interaction is not specific.
GATA3	ULK2	P23771	Q8IYT8	Transcriptional regulation	Chromatin immunoprecipitation assay; inferred by curator	Homo sapiens	18971253	GTRD; PAZAR; ORegAnno; ReMap	tflink.net/download/Homo sapiens large-scale interaction table_050719	High throughput experiment, both ULKs tested, the interaction is not specific.
TAL1	ULK1	P17542	O75385	Transcriptional regulation	Chromatin immunoprecipitation assay; inferred by curator	Homo sapiens	18971253	GTRD; PAZAR; ORegAnno; ReMap	tflink.net/download/Homo sapiens large-scale interaction table_050719	High throughput experiment, both ULKs tested, the interaction is not specific.
TAL1	ULK2	P17542	Q8IYT8	Transcriptional regulation	Chromatin immunoprecipitation assay; inferred by curator	Homo sapiens	18971253	GTRD; PAZAR; ORegAnno; ReMap	tflink.net/download/Homo sapiens large-scale interaction table_050719	High throughput experiment, both ULKs tested, the interaction is not specific.
CEBPA	ULK2	P49715	Q8IYT8	Transcriptional regulation	Chromatin immunoprecipitation assay	Homo sapiens	18971253	ORegAnno; PAZAR	tflink.net/download/Homo sapiens large-scale interaction table_050719	High throughput experiment, specificity information is not available
FOXP1	ULK2	Q9H334	Q8IYT8	Transcriptional regulation	Chromatin immunoprecipitation assay; inferred by curator	Homo sapiens	18971253	GTRD; PAZAR; ORegAnno; ReMap	tflink.net/download/Homo sapiens large-scale interaction table_050719	High throughput experiment, specificity information is not available
HIF1A	ULK2	Q16665	Q8IYT8	Transcriptional regulation	Chromatin immunoprecipitation assay; inferred by curator	Homo sapiens	18971253	GTRD; PAZAR; ORegAnno; ReMap	http://autophagyregulation.org/;tflink.net/download/Homo sapiens large-scale interaction table_050719	High throughput experiment, specificity information is not available
SMARCA4	ULK2	P51532	Q8IYT8	Transcriptional regulation	Chromatin immunoprecipitation assay; inferred by curator	Homo sapiens	18971253	PAZAR; ORegAnno; ReMap	tflink.net/download/Homo sapiens large-scale interaction table_050719	High throughput experiment, specificity information is not available
STAT1	ULK2	H7BZB5	Q8IYT8	Transcriptional regulation	Inferred by curator	Homo sapiens	18971253	ORegAnno; PAZAR	tflink.net/download/Homo sapiens large-scale interaction table_050719	High throughput experiment, specificity information is not available
TRIM28	ULK1	Q13263	O75385	Transcriptional regulation	Inferred by curator	Homo sapiens	18971253	ORegAnno; PAZAR	tflink.net/download/Homo sapiens large-scale interaction table_050719	High throughput experiment, specificity information is not available
ATF4	ULK1	P18848	O75385	Transcriptional regulation	Chromatin immunoprecipitation assay	A431 and MCF7	23078367		http://autophagyregulation.org/	Only ULK1 tested, specificity information is not available
ESR1	ULK1	P03372	O75385	Transcriptional regulation	Chromatin immunoprecipitation assay	MCF7	14681366; 22900683; 18414489	JASPAR(url: http://jaspar.cgb.ki.se/ ,pmid: 14681366), GTRD; HTRI; ReMap	http://autophagyregulation.org/;tflink.net/download/Homo sapiens large-scale interaction table_050719	Only ULK1 tested, specificity information is not available
TP63	ULK1	Q9H3D4	O75385	Transcriptional regulation	Chromatin immunoprecipitation assay	JHU-029	22356768		http://autophagyregulation.org/	Only ULK1 tested, specificity information is not available
ZKSCAN3	ULK1	Q9BRR0	O75385	Transcriptional regulation	Chromatin immunoprecipitation assay	UC13	23434374		http://autophagyregulation.org/	Only ULK1 tested, specificity information is not available
ETS1	ULK2	P14921	Q8IYT8	Transcriptional regulation	Chromatin immunoprecipitation assay; inferred by curator	Jurkat T cells	22900683; 20019798; 18971253	GTRD; HTRI; PAZAR; ORegAnno; ReMap	http://autophagyregulation.org/;tflink.net/download/Homo sapiens large-scale interaction table_050719	ULK1 and ULK2 tested, the interaction is specific
TP53	ULK1	P04637	O75385	Transcriptional regulation	Ectopic transcriptional expression	U2OS	21475306		http://autophagyregulation.org/	ULK1 and ULK2 tested, the interaction is specific
E2F1	ULK2	Q01094	Q8IYT8	Transcriptional regulation	Chromatin immunoprecipitation assay; inferred by curator		18971253	GTRD; PAZAR; ORegAnno; ReMap	tflink.net/download/Homo sapiens large-scale interaction table_050719	ULK1 tested in separate experiment, the interaction is not specific.
E2F4	ULK1	Q16254	O75385	Transcriptional regulation	Chromatin immunoprecipitation assay; inferred by curator	T98G	18971253	GTRD; PAZAR; ORegAnno; ReMap	tflink.net/download/Homo sapiens large-scale interaction table_050719	ULK1 tested in separate experiment, the interaction is not specific.
E2F4	ULK2	Q16254	Q8IYT8	Transcriptional regulation	Chromatin immunoprecipitation assay; inferred by curator	T98G	22900683; 18971253; 17531812	GTRD; HTRI; PAZAR; ORegAnno; ReMap	http://autophagyregulation.org/;tflink.net/download/Homo sapiens large-scale interaction table_050719	ULK1 tested in separate experiment, the interaction is not specific.
E2F1	ULK1	Q01094	O75385	Transcriptional regulation	Chromatin immunoprecipitation assay	U2OS	18408756	TRRUST_v2	http://autophagyregulation.org/;https://www.grnpedia.org/trrust/downloadnetwork.php_080719	ULK2 tested in separate experiment, the interaction is not specific.
