# Supplementary material for: ULK1 and ULK2 are less redundant than previously thought: computational analysis uncovers distinct regulation and functions of these autophagy induction proteins
Source: Sci Rep. 2020 Jul 2;10:10940. doi: 10.1038/s41598-020-67780-2 (PMC7331686; doi:10.1038/s41598-020-67780-2)
Supplement: Supplementary file 4 — Supplementary Table S3 [file 41598_2020_67780_MOESM4_ESM.xlsx]

## Sheet: HPA consensus RNA - ULK1 ULK2
Tissue	ULK1	ULK2
adipose tissue	10.9	10.3
adrenal gland	18.6	7.1
amygdala	14.6	15.5
appendix	9.2	4.4
B-cells	0.6	0.1
basal ganglia	49.6	19.1
bone marrow	33.2	2.8
breast	8.9	7.6
cerebellum	24	15.5
cerebral cortex	24.4	21.8
cervix, uterine	14.4	9.3
colon	11.8	7.2
corpus callosum	6.9	28.3
dendritic cells	6.4	1.4
ductus deferens	13.3	6.7
duodenum	11.7	3.1
endometrium	16.5	9.5
epididymis	10.7	8.4
esophagus	9.8	6.8
fallopian tube	10.6	11.5
gallbladder	16.2	7.7
granulocytes	6.9	0.5
heart muscle	17.4	8.3
hippocampal formation	11.5	15
hypothalamus	8.3	10.9
kidney	9	7
liver	15.8	3.7
lung	9	8.8
lymph node	8.3	4.6
midbrain	7.9	15.8
monocytes	1.7	6.9
NK-cells	0.2	0.4
olfactory region	12	12
ovary	18.2	12.4
pancreas	59.6	7.5
parathyroid gland	13.8	14.2
pituitary gland	23.8	4.2
placenta	17.2	8.5
pons and medulla	11.6	15.9
prostate	13.4	9
rectum	4	4.8
retina	13.9	8.5
salivary gland	18.1	5.3
seminal vesicle	13.4	11
skeletal muscle	33.4	13.5
skin	24.3	7.8
small intestine	11.5	3.6
smooth muscle	10.2	9.9
spinal cord	5.4	28.3
spleen	16.5	7.1
stomach	11.4	5.5
substantia nigra	7.9	15.8
T-cells	0.8	1.6
testis	11.4	33
thalamus	11.4	14.6
thymus	13.8	2
thyroid gland	10.7	7
tongue	9.6	1.4
tonsil	6.5	3.8
total PBMC	0.6	0.6
urinary bladder	12.1	7.7
vagina	10.9	6.3
